# Supplementary material for: Chemotherapy and Heart-Specific Mortality in Elderly Men with Prostate Cancer: A Propensity Score Matching Analysis
Source: PLoS One. 2025 Apr 11;20(4):e0318429. doi: 10.1371/journal.pone.0318429 (PMC11990641; doi:10.1371/journal.pone.0318429)
Supplement: S1 File — (CSV) [file pone.0318429.s001.csv]

Patient ID	Age	Race	Year of diagnosis	Marital	Grade	T	N	M	Surgery	Radiation	Chemotherapy	PSA	Gleason	CSS	Survival months	Status	COD
228	73	1	2011	0	2	1	0	0	0	0	0	2	5	1	94	1	Alive
271	66	1	2011	0	3	2	0	0	2	0	0	2	3	1	61	0	Urinary Bladder
1004	80	1	2013	1	3	1	0	0	0	1	0	3	5	1	70	1	Alive
5139	87	1	2013	1	3	2	0	1	0	0	0	3	5	0	4	0	Prostate
5742	77	1	2013	1	3	2	0	0	0	1	0	3	5	0	49	0	Prostate
8921	74	3	2011	1	3	2	0	0	0	1	0	2	5	1	85	1	Alive
29316	70	1	2013	0	3	1	0	0	0	0	0	2	5	1	64	0	Urinary Bladder
29724	71	1	2010	1	2	1	0	0	0	1	0	2	5	1	107	1	Alive
36411	89	1	2014	0	3	1	0	0	0	0	0	3	5	1	19	0	Cerebrovascular Diseases
69932	86	2	2014	1	1	1	0	0	1	0	0	3	5	1	55	1	Alive
69940	67	1	2013	0	2	1	0	0	0	1	0	3	5	1	68	1	Alive
87465	65	1	2011	0	3	1	0	0	0	1	0	3	5	1	90	1	Alive
89748	65	3	2013	1	3	2	0	0	0	0	0	2	5	1	14	1	Alive
91872	69	1	2013	0	2	1	0	0	0	0	0	3	5	0	9	0	Prostate
106412	67	1	2013	1	3	1	0	0	0	1	0	2	5	1	61	1	Alive
131953	80	1	2011	0	2	1	0	0	0	0	0	2	5	1	95	1	Alive
143532	66	1	2013	1	2	2	0	0	0	0	0	1	5	1	68	1	Alive
146216	68	1	2010	0	1	1	0	0	0	1	0	2	5	1	101	1	Alive
148429	76	1	2010	0	2	1	0	0	1	0	0	1	5	1	13	0	Symptoms, Signs and Ill-Defined Conditions
151285	70	1	2013	0	2	1	0	0	0	0	0	1	5	1	69	1	Alive
164085	69	1	2013	1	3	2	0	0	0	1	0	2	5	1	39	0	Hypertension without Heart Disease
183700	88	1	2013	1	2	2	0	0	0	0	0	1	5	1	35	0	Lung and Bronchus
188919	69	1	2013	1	2	2	0	0	2	0	0	3	1	1	70	1	Alive
193885	95	1	2013	0	3	4	0	0	0	0	0	3	5	0	29	0	Prostate
213862	65	1	2012	1	2	2	0	0	2	0	0	2	1	1	81	1	Alive
229613	77	1	2014	1	3	1	0	0	0	1	0	3	5	1	57	1	Alive
229909	76	1	2012	1	3	2	0	0	0	1	0	2	5	1	83	1	Alive
242690	65	1	2010	1	3	2	0	0	0	1	0	2	5	1	101	1	Alive
244571	73	1	2013	0	2	2	0	0	0	0	0	2	5	1	64	1	Alive
249554	75	1	2010	1	3	1	0	0	1	1	0	3	5	0	88	0	Prostate
275813	68	1	2013	1	3	2	0	0	0	0	0	2	5	1	69	1	Alive
278189	68	1	2011	1	3	1	0	0	0	1	0	2	5	1	95	1	Alive
313739	87	1	2010	1	3	1	0	0	0	0	0	3	5	0	12	0	Prostate
322994	71	1	2010	0	2	1	0	0	0	1	0	2	5	1	100	1	Alive
324088	82	3	2010	1	3	2	0	0	0	0	0	3	5	1	87	0	Alzheimers (ICD-9 and 10 only)
329731	82	1	2013	0	3	2	0	0	0	0	0	3	5	1	17	0	Diseases of Heart
342506	79	1	2013	0	1	1	0	0	1	0	0	1	5	1	6	0	Cerebrovascular Diseases
377869	69	1	2014	1	2	2	0	0	2	0	0	1	3	1	52	1	Alive
388857	74	1	2012	0	3	1	0	0	0	1	0	2	5	0	75	0	Prostate
405328	68	3	2014	1	2	2	0	0	0	0	0	2	5	1	53	1	Alive
411429	80	1	2011	1	3	3	1	0	2	0	0	1	4	1	90	1	Alive
424754	84	1	2010	1	3	2	0	0	1	1	0	2	5	0	69	0	Prostate
443935	71	2	2011	0	2	1	0	0	0	0	0	2	5	1	27	0	Cerebrovascular Diseases
444188	78	1	2011	1	3	1	0	0	0	1	0	3	5	1	90	0	Diseases of Heart
451282	77	1	2010	1	2	2	0	0	0	1	0	3	5	1	95	0	Cerebrovascular Diseases
454603	75	1	2014	1	1	2	0	0	0	0	0	2	5	1	55	1	Alive
459588	76	1	2010	1	3	1	1	1	0	0	0	3	5	1	99	1	Alive
465044	75	1	2010	1	3	3	0	0	2	0	0	2	3	1	100	1	Alive
465421	78	1	2012	1	1	1	0	0	0	0	0	3	5	1	75	1	Alive
470096	74	1	2011	1	3	3	0	0	0	1	0	3	5	0	24	0	Prostate
473560	65	1	2011	0	3	2	0	0	2	0	0	2	2	1	88	1	Alive
478966	78	1	2011	1	3	1	0	0	0	1	0	3	5	1	91	1	Alive
484891	78	1	2011	1	3	2	0	0	0	1	0	3	5	1	92	1	Alive
491486	71	1	2012	1	2	2	0	0	2	0	0	2	1	1	72	1	Alive
500303	75	3	2012	1	2	1	0	0	0	1	0	2	5	1	79	1	Alive
502208	74	1	2011	1	2	1	0	0	0	1	0	2	5	1	94	1	Alive
506815	76	1	2010	1	2	1	0	0	1	0	0	2	5	1	99	1	Alive
510476	67	1	2014	1	2	1	0	0	0	1	0	3	5	1	57	1	Alive
510773	78	3	2014	0	2	1	0	0	0	1	0	2	5	1	53	1	Alive
511403	75	1	2010	1	3	1	0	0	0	0	0	2	5	1	98	1	Alive
514076	71	1	2010	1	4	3	0	0	2	1	0	2	4	1	105	1	Alive
514329	85	1	2014	1	3	1	0	1	0	0	0	3	5	0	13	0	Prostate
518239	69	1	2011	0	3	2	0	0	0	1	0	2	5	1	95	1	Alive
520947	74	1	2010	0	2	2	0	0	0	1	0	2	5	1	100	1	Alive
521978	86	1	2010	1	2	1	0	0	0	1	0	2	5	0	103	0	Prostate
533305	75	1	2010	1	3	1	0	0	0	1	0	2	5	1	60	0	Hodgkin Lymphoma
541011	82	1	2013	0	3	2	0	0	0	0	0	3	5	1	44	0	Cerebrovascular Diseases
546139	67	1	2011	0	3	2	0	0	2	0	0	2	4	1	92	1	Alive
547078	66	1	2010	1	2	1	0	0	0	0	0	2	5	1	103	1	Alive
552496	74	1	2014	1	3	1	0	0	0	1	0	2	5	1	53	1	Alive
555984	73	1	2012	1	3	2	0	0	2	0	0	3	2	1	79	1	Alive
561716	71	1	2010	0	2	1	0	0	0	0	0	2	5	1	97	1	Alive
563017	80	1	2013	1	2	1	0	0	0	0	0	2	5	1	67	1	Alive
566759	65	2	2011	0	3	1	0	0	0	1	0	3	5	1	57	0	Diseases of Heart
567758	78	3	2011	1	3	1	0	0	0	1	0	3	5	1	87	1	Alive
572172	77	2	2010	0	3	2	0	0	0	0	0	3	5	0	75	0	Prostate
577170	82	1	2011	0	3	1	0	0	0	1	0	3	5	1	74	0	Urinary Bladder
577381	71	1	2011	1	3	1	0	0	0	1	0	2	5	1	84	0	Diabetes Mellitus
579409	83	1	2012	0	2	1	0	0	1	0	0	1	5	1	54	0	Diseases of Heart
579988	69	3	2012	0	2	1	0	0	0	0	0	2	5	1	77	1	Alive
585151	79	1	2011	1	3	3	0	1	1	1	1	3	5	0	25	0	Prostate
586687	73	1	2010	1	3	1	1	0	1	0	0	2	5	0	16	0	State DC not available or state DC available but no COD
587426	88	1	2013	0	4	4	0	1	0	0	0	3	5	0	4	0	Prostate
587926	83	1	2010	1	3	2	0	0	1	0	0	2	5	1	82	0	Other Cause of Death
589413	65	1	2011	1	3	3	0	0	2	1	0	2	4	1	88	1	Alive
591689	78	1	2012	0	3	1	0	0	1	0	0	3	5	1	77	1	Alive
593830	66	1	2010	1	2	1	0	0	0	1	0	2	5	1	102	1	Alive
603865	66	1	2010	1	2	1	0	0	0	0	0	3	5	1	96	1	Alive
610062	77	3	2010	1	3	1	0	0	0	0	0	3	5	1	102	1	Alive
615133	77	3	2012	1	3	1	0	0	0	0	0	2	5	1	82	1	Alive
618560	65	1	2011	1	3	2	0	0	2	0	0	2	4	1	85	1	Alive
625902	82	1	2013	1	2	1	0	0	1	0	0	2	5	1	60	0	Diseases of Heart
630139	66	1	2012	1	3	3	0	0	2	0	0	2	2	1	73	1	Alive
630644	78	1	2010	0	3	1	0	0	0	0	0	3	5	0	52	0	Prostate
630980	69	1	2013	1	2	2	0	0	0	1	0	2	5	1	65	1	Alive
632820	67	1	2014	0	3	1	0	0	0	1	0	2	5	1	53	1	Alive
651652	74	1	2011	0	3	1	0	0	0	1	0	3	5	1	73	0	Larynx
652800	66	1	2010	1	3	2	0	0	2	0	0	2	2	1	100	1	Alive
653974	87	1	2012	0	3	1	0	0	0	0	0	3	5	1	20	0	Lung and Bronchus
656102	71	1	2011	0	2	2	0	0	0	0	0	2	5	1	85	1	Alive
663267	77	1	2010	1	3	1	0	0	0	1	0	2	5	1	106	1	Alive
668587	70	2	2013	1	3	3	0	0	0	1	0	2	5	1	68	1	Alive
670145	70	1	2013	1	3	1	0	0	0	1	0	3	5	1	65	1	Alive
670247	68	1	2012	1	3	1	0	0	0	1	0	2	5	1	82	1	Alive
670641	71	1	2014	0	1	1	0	0	0	1	0	2	5	1	5	0	Other Infectious and Parasitic Diseases including HIV
670983	68	1	2013	1	3	3	0	0	2	0	0	2	2	1	67	1	Alive
671421	73	1	2010	1	3	1	1	0	0	0	0	1	5	1	107	1	Alive
671790	84	1	2013	1	3	2	0	0	0	0	0	2	5	1	68	1	Alive
671838	78	1	2011	0	3	1	0	0	0	1	0	3	5	1	20	0	Chronic Obstructive Pulmonary Disease and Allied Cond
675172	78	1	2013	1	3	1	0	0	0	1	0	2	5	1	21	0	Lung and Bronchus
679025	83	1	2010	0	2	1	0	0	0	0	0	3	5	1	102	1	Alive
689357	89	1	2011	0	3	2	0	0	0	0	0	3	5	1	86	1	Alive
692536	75	1	2010	0	2	1	0	0	0	0	0	2	5	1	97	1	Alive
698765	67	1	2011	1	2	1	0	0	0	1	0	2	5	1	92	1	Alive
700781	79	1	2010	0	2	2	0	0	2	0	0	2	1	1	105	1	Alive
701248	65	1	2014	1	2	2	0	0	2	0	0	3	2	1	52	1	Alive
710583	71	1	2010	0	2	1	0	0	0	0	0	2	5	1	96	1	Alive
710808	81	3	2012	1	3	2	0	1	0	0	0	3	5	0	36	0	Prostate
711726	66	1	2011	0	2	1	0	0	0	1	0	2	5	1	91	1	Alive
712200	83	1	2013	1	3	1	0	0	1	0	0	2	5	1	69	1	Alive
713409	67	1	2011	0	2	1	0	0	0	0	0	3	5	1	95	1	Alive
713484	74	1	2012	1	3	2	0	0	0	0	0	1	5	1	80	1	Alive
713589	66	1	2010	0	2	1	0	0	0	1	0	1	5	1	105	1	Alive
714508	77	1	2011	1	3	3	0	0	0	1	0	2	5	1	74	0	Kidney and Renal Pelvis
714611	75	1	2013	1	3	2	0	0	0	1	0	2	5	1	67	1	Alive
725932	75	3	2010	1	3	1	0	0	0	1	0	2	5	1	93	1	Alive
726551	65	1	2012	1	3	2	0	0	2	0	0	2	4	1	74	1	Alive
726593	80	3	2012	0	3	1	0	0	0	0	0	2	5	1	75	1	Alive
730918	77	1	2011	0	3	1	0	0	0	1	0	2	5	1	85	1	Alive
733359	66	1	2013	1	1	2	0	0	2	0	0	2	1	1	63	1	Alive
734558	79	1	2014	1	2	1	0	0	0	1	0	2	5	1	53	1	Alive
734803	74	1	2013	1	3	1	0	0	0	1	0	3	5	1	70	1	Alive
738958	79	1	2013	1	3	1	0	0	0	1	0	3	5	1	69	1	Alive
741794	78	1	2013	1	3	2	0	0	0	1	0	2	5	1	69	1	Alive
742705	73	1	2011	1	2	1	0	0	0	0	0	2	5	1	90	1	Alive
743150	70	1	2012	1	3	2	0	0	2	0	0	3	4	1	78	1	Alive
744004	74	1	2013	1	3	1	0	0	0	1	0	2	5	0	39	0	Prostate
745841	66	1	2010	0	3	2	0	0	0	0	0	2	5	1	96	1	Alive
746749	67	1	2014	0	1	1	0	0	0	0	0	2	5	1	51	1	Alive
751002	67	2	2010	0	2	1	0	0	0	0	0	2	5	1	102	1	Alive
751063	69	1	2010	0	3	1	0	0	0	1	0	3	5	0	54	0	Prostate
754079	67	1	2012	0	3	1	0	0	0	0	0	2	5	1	83	1	Alive
755043	72	2	2014	0	2	2	0	0	0	0	0	1	5	1	50	1	Alive
755465	73	1	2011	0	3	1	0	0	1	1	0	2	5	1	92	1	Alive
758797	76	3	2010	0	3	1	0	0	0	1	0	3	5	1	54	1	Alive
760676	76	1	2010	1	2	1	0	0	0	0	0	2	5	1	104	1	Alive
761041	65	1	2013	1	3	1	0	0	0	1	0	3	5	1	70	1	Alive
761269	70	2	2013	0	2	1	0	0	0	0	0	3	5	1	66	1	Alive
763071	78	1	2013	0	3	1	0	1	1	0	0	3	5	1	69	1	Alive
763489	66	1	2012	1	2	2	0	0	0	0	0	1	5	1	75	1	Alive
775123	79	1	2010	0	2	1	0	0	0	0	0	2	5	1	39	0	Chronic Obstructive Pulmonary Disease and Allied Cond
778442	69	1	2011	0	2	1	0	0	0	1	0	2	5	1	94	1	Alive
779582	77	2	2013	0	3	2	0	1	0	0	0	3	5	0	36	0	Prostate
779834	73	1	2010	1	2	2	0	0	2	0	0	1	2	1	5	0	Urinary Bladder
783639	71	3	2012	1	2	1	0	0	0	0	0	3	5	1	80	1	Alive
785124	83	1	2010	1	3	2	0	0	0	0	0	3	5	1	4	0	Diseases of Heart
787688	65	1	2012	1	2	1	0	0	0	0	0	2	5	1	73	1	Alive
788088	71	1	2010	1	3	3	0	0	2	0	0	2	3	1	99	1	Alive
789206	88	2	2011	0	3	1	0	0	0	0	0	2	5	1	33	0	Lung and Bronchus
789994	65	1	2014	1	2	1	0	0	0	1	0	2	5	1	59	1	Alive
790243	85	3	2014	0	3	1	1	1	0	0	0	3	5	1	8	0	Kidney and Renal Pelvis
793166	85	1	2013	0	3	2	0	0	1	0	0	3	2	1	62	1	Alive
794938	66	1	2012	1	3	4	0	1	1	0	1	3	5	0	10	0	Prostate
795413	83	1	2010	1	3	1	0	0	1	0	0	1	5	1	9	0	Brain and Other Nervous System
796127	79	3	2010	0	3	1	0	0	0	0	0	3	5	1	100	1	Alive
798550	67	1	2010	1	2	2	0	0	2	0	0	1	1	1	105	1	Alive
799404	68	1	2010	0	3	2	0	0	2	0	0	2	2	1	106	1	Alive
801063	78	1	2013	1	3	1	0	0	0	1	0	3	5	1	68	1	Alive
807358	73	1	2010	1	2	1	0	0	0	0	0	3	5	1	102	1	Alive
808533	89	1	2014	1	1	2	0	0	0	0	0	3	5	1	55	1	Alive
810212	78	1	2010	1	3	1	0	0	0	1	0	2	5	0	26	0	Miscellaneous Malignant Cancer
812149	69	1	2012	1	2	1	0	0	0	0	0	2	5	1	75	1	Alive
812201	79	2	2012	1	3	1	0	0	0	1	0	2	5	1	79	1	Alive
812349	67	1	2010	0	3	1	0	0	0	1	0	3	5	1	105	1	Alive
814386	80	1	2010	0	2	1	0	0	0	0	0	2	5	1	100	1	Alive
814603	72	1	2012	1	2	2	0	0	2	0	0	1	1	1	81	1	Alive
819430	76	1	2011	1	3	1	0	0	0	1	0	2	5	1	93	1	Alive
819600	70	1	2014	0	3	3	0	0	0	1	0	3	5	1	41	0	Diabetes Mellitus
819633	74	1	2013	1	3	1	0	0	0	0	0	2	5	1	64	1	Alive
821416	78	3	2010	1	2	1	0	0	0	0	0	3	5	1	82	0	Diseases of Heart
824069	85	1	2010	1	4	4	0	1	0	0	0	3	5	0	41	0	Prostate
824494	69	1	2010	1	3	2	0	0	2	0	0	2	1	1	101	1	Alive
825047	70	1	2012	1	2	1	0	0	0	0	0	3	5	1	73	1	Alive
826134	67	1	2013	1	3	2	0	0	2	0	0	2	3	1	61	1	Alive
827828	78	1	2014	1	3	1	1	1	1	0	0	3	5	0	10	0	Prostate
827972	67	1	2012	1	2	1	0	0	0	1	0	3	5	1	78	1	Alive
829035	69	1	2010	1	3	2	0	0	1	1	0	2	5	1	104	1	Alive
830539	80	1	2011	1	2	1	0	0	0	0	0	2	5	1	24	0	Pancreas
832027	82	1	2012	1	2	1	0	0	0	0	0	2	5	1	79	1	Alive
832168	72	3	2010	1	3	2	0	0	0	1	0	3	5	1	48	0	Pneumonia and Influenza
832325	73	1	2013	1	3	2	0	0	0	0	0	2	5	1	24	0	Diabetes Mellitus
836077	76	1	2011	1	2	3	0	0	0	1	1	3	5	0	16	0	Prostate
836948	69	1	2012	0	3	1	0	0	0	0	0	3	5	1	71	1	Alive
838967	77	3	2011	0	2	1	0	0	0	0	0	2	5	1	68	0	Nasopharynx
839142	74	1	2010	0	3	1	0	0	0	0	0	3	5	1	87	0	Lung and Bronchus
839559	65	1	2012	1	3	1	0	0	0	0	0	2	5	1	81	1	Alive
842227	82	1	2013	1	3	1	0	0	0	0	0	1	5	1	31	0	Other Cause of Death
842724	84	1	2010	1	3	2	0	1	0	1	0	3	5	0	2	0	Prostate
849344	72	1	2011	0	3	2	0	0	2	0	0	2	2	1	95	1	Alive
849418	69	1	2011	0	3	4	1	1	0	1	0	3	5	0	9	0	Prostate
851779	69	1	2010	0	2	1	0	0	1	0	0	2	5	1	98	1	Alive
852928	70	1	2010	1	3	1	0	0	0	0	0	3	5	1	97	1	Alive
853737	77	3	2014	1	2	1	0	0	0	1	0	2	5	1	58	1	Alive
853770	80	1	2010	1	3	1	0	0	1	0	0	2	5	1	99	1	Alive
858572	72	1	2012	1	2	1	0	0	0	0	0	1	5	1	77	1	Alive
858605	72	1	2011	0	2	1	0	0	0	0	0	3	5	1	87	0	Lung and Bronchus
860098	67	1	2010	0	3	1	0	0	0	0	0	3	5	1	101	1	Alive
860877	68	3	2012	1	2	2	0	0	0	1	0	2	5	1	80	1	Alive
864112	73	1	2012	0	2	2	0	0	0	0	0	2	5	1	75	1	Alive
864367	70	1	2012	0	3	3	0	0	2	0	0	3	2	1	82	1	Alive
864884	77	3	2011	1	3	2	0	0	0	1	0	3	5	1	83	0	Cerebrovascular Diseases
866317	75	2	2013	0	3	1	0	0	1	1	0	2	5	1	12	0	Diseases of Heart
867094	66	1	2010	1	3	2	0	0	2	0	0	1	2	1	106	1	Alive
867739	82	1	2011	0	3	2	0	0	0	0	0	3	5	0	1	0	Prostate
867933	67	1	2011	1	3	1	0	0	0	1	0	2	5	1	66	0	Tongue
870315	84	1	2013	0	3	2	0	0	0	0	0	3	5	0	14	0	Prostate
870614	67	1	2013	1	1	1	0	0	2	0	0	2	5	1	65	1	Alive
870748	73	3	2011	0	3	2	0	0	2	0	0	2	2	1	85	1	Alive
871088	71	1	2013	0	2	1	0	0	0	0	0	2	5	1	70	1	Alive
874752	69	1	2012	0	3	1	0	0	0	0	0	2	5	1	78	1	Alive
876449	75	1	2014	1	3	2	1	1	0	0	0	3	5	0	26	0	Prostate
879439	66	1	2013	0	2	1	0	0	0	1	0	2	5	1	61	1	Alive
882383	88	1	2011	0	3	1	0	0	0	1	0	3	5	1	89	1	Alive
882697	82	1	2011	1	3	1	0	0	0	0	0	3	5	1	70	0	Diseases of Heart
884030	90	1	2013	1	3	1	0	0	1	0	0	1	5	0	10	0	Prostate
884194	80	1	2011	1	3	2	0	0	0	0	0	1	5	1	84	0	Chronic Lymphocytic Leukemia
884430	76	1	2010	1	2	1	0	0	0	0	0	2	5	1	106	1	Alive
884501	78	1	2013	1	3	3	0	0	2	0	0	3	4	1	67	1	Alive
885896	77	1	2013	1	2	1	0	0	0	0	0	2	5	1	65	1	Alive
887521	75	2	2013	1	3	2	0	0	0	1	0	3	5	1	48	1	Alive
887549	73	1	2012	1	3	1	0	0	0	1	0	2	5	1	78	1	Alive
888045	69	1	2014	0	3	3	0	0	0	1	0	3	5	1	50	1	Alive
888136	72	1	2010	1	2	1	0	0	0	0	0	2	5	1	105	1	Alive
888588	75	1	2012	1	3	2	0	0	0	1	0	2	5	1	83	1	Alive
889718	79	3	2014	1	1	1	0	0	0	1	0	3	5	1	48	1	Alive
889955	70	1	2014	1	1	1	0	0	0	0	0	2	5	1	59	1	Alive
890856	74	1	2011	1	2	1	0	0	0	0	0	2	5	1	89	1	Alive
893692	66	1	2013	1	3	3	0	0	2	1	0	2	3	1	60	1	Alive
893924	73	1	2013	1	3	2	0	0	2	1	0	2	4	1	64	1	Alive
903700	74	1	2014	1	3	2	0	0	0	1	0	3	5	1	54	1	Alive
910248	82	1	2010	1	3	3	0	0	0	1	0	3	5	1	12	0	Acute Lymphocytic Leukemia
910987	66	1	2014	0	2	2	0	0	0	1	0	3	5	1	57	1	Alive
914182	75	1	2010	1	2	1	0	0	0	1	0	3	5	1	106	1	Alive
921755	65	1	2010	1	2	1	0	0	0	0	0	2	5	1	105	1	Alive
922141	84	1	2010	0	2	2	0	0	1	0	0	1	5	1	27	0	Pneumonia and Influenza
925293	68	1	2014	1	1	1	0	0	0	0	0	2	5	1	57	1	Alive
927105	65	1	2010	1	3	3	0	0	2	0	0	3	2	0	31	0	Prostate
930058	77	2	2011	0	3	3	1	0	0	0	0	3	5	1	32	0	Chronic Obstructive Pulmonary Disease and Allied Cond
930455	68	2	2014	0	1	1	0	0	0	0	0	2	5	1	51	1	Alive
930916	77	1	2010	1	2	1	0	0	0	0	0	2	5	1	99	1	Alive
931023	67	1	2010	0	3	2	0	0	0	0	0	3	5	1	105	1	Alive
931096	86	1	2010	1	3	2	0	0	0	0	0	3	5	1	105	1	Alive
931181	73	1	2011	1	2	2	0	0	2	0	0	1	1	1	86	1	Alive
931366	89	3	2013	0	2	1	0	0	0	0	0	3	5	1	68	1	Alive
931976	75	1	2010	1	3	2	0	0	0	1	0	3	5	1	99	1	Alive
931990	67	1	2014	1	3	2	0	0	2	0	0	2	2	1	51	1	Alive
932087	80	1	2011	1	3	1	0	0	0	1	0	3	5	1	25	0	Other Cause of Death
932232	67	2	2013	0	2	2	0	0	2	0	0	3	2	1	69	1	Alive
932372	77	1	2011	0	2	1	0	0	0	0	0	2	5	1	95	1	Alive
932504	76	1	2011	0	3	2	0	0	2	0	0	3	2	1	88	1	Alive
932971	70	1	2013	1	3	1	0	0	0	1	0	2	5	1	60	1	Alive
933059	66	1	2011	1	3	2	0	0	2	0	0	1	1	1	93	1	Alive
933204	74	1	2012	1	3	3	0	0	2	0	0	2	2	1	72	1	Alive
934069	70	1	2010	1	2	1	0	0	0	0	0	2	5	1	102	1	Alive
934259	66	1	2010	0	2	1	0	0	0	0	0	2	5	1	98	1	Alive
934741	65	1	2013	1	3	2	0	0	0	1	0	2	5	1	67	1	Alive
936080	76	1	2010	1	3	2	0	0	0	0	0	2	5	1	34	0	Tongue
939864	82	1	2014	0	3	1	0	0	1	0	0	3	5	0	37	0	Prostate
939951	72	1	2011	1	2	1	0	0	0	0	0	2	5	1	85	1	Alive
941356	69	3	2013	0	3	1	0	0	0	1	0	2	5	1	70	1	Alive
947897	79	1	2011	1	3	2	0	0	0	0	0	3	5	0	43	0	Prostate
947968	73	1	2013	1	2	2	0	0	0	1	0	2	5	1	66	1	Alive
948145	65	1	2014	0	1	2	0	0	0	1	0	1	5	1	59	1	Alive
948611	65	1	2014	1	1	1	0	0	0	0	0	2	5	1	52	1	Alive
949176	66	1	2011	1	2	1	0	0	0	0	0	2	5	1	86	1	Alive
950874	66	1	2012	0	2	2	0	0	0	0	0	2	5	1	77	1	Alive
951517	71	3	2011	1	3	2	0	0	0	1	0	2	5	1	34	1	Alive
951589	79	1	2014	0	3	2	0	1	0	0	1	3	5	1	50	1	Alive
952182	65	1	2014	1	2	3	0	0	2	0	0	3	2	1	51	1	Alive
952719	73	1	2012	1	3	1	0	0	0	1	0	3	5	1	45	0	Accidents and Adverse Effects
953032	69	1	2014	1	1	1	0	0	0	0	0	2	5	1	48	1	Alive
953560	71	1	2010	1	2	1	0	0	0	0	0	2	5	1	101	1	Alive
953932	70	1	2010	1	3	1	0	0	0	1	0	2	5	1	51	0	Other Cause of Death
954360	71	2	2011	1	3	1	0	0	0	1	0	2	5	1	93	1	Alive
954605	77	3	2012	1	3	1	0	0	0	1	0	2	5	1	82	1	Alive
956761	81	1	2013	1	2	1	0	0	0	0	0	2	5	1	69	1	Alive
959266	76	1	2013	0	1	1	0	0	0	0	0	3	5	1	63	1	Alive
959478	66	1	2012	0	3	2	0	0	0	0	0	2	5	1	73	1	Alive
960743	76	2	2012	0	2	1	0	1	0	0	0	3	5	1	83	1	Alive
963839	69	2	2014	1	2	3	0	0	0	1	0	3	5	1	36	0	Septicemia
967475	70	1	2011	1	3	1	0	0	0	1	0	2	5	1	95	1	Alive
968077	68	1	2013	1	2	2	0	0	0	1	0	2	5	1	61	1	Alive
968395	66	1	2012	1	2	1	0	0	0	0	0	2	5	1	80	1	Alive
969224	76	1	2011	1	4	1	0	1	0	0	0	3	5	0	47	0	Prostate
969477	77	1	2014	1	1	1	0	0	1	0	0	3	5	1	57	1	Alive
975311	65	1	2011	0	3	1	0	0	0	0	0	1	5	1	87	1	Alive
975919	72	1	2010	1	2	2	0	0	0	1	0	2	5	1	76	0	Suicide and Self-Inflicted Injury
978206	72	3	2014	0	2	1	0	0	0	0	0	2	5	1	50	1	Alive
979043	77	1	2010	1	3	1	0	1	0	0	0	3	5	0	8	0	Prostate
979692	71	1	2010	1	2	1	0	0	0	0	0	2	5	1	104	1	Alive
980176	67	1	2013	0	3	3	0	0	0	1	0	2	5	1	62	1	Alive
981112	65	3	2014	0	3	3	0	0	0	1	0	3	5	1	48	1	Alive
981982	81	1	2013	1	3	2	0	0	0	1	0	2	5	1	63	1	Alive
982244	72	1	2010	0	3	2	0	0	0	1	0	2	5	1	100	1	Alive
982586	78	1	2012	1	2	1	0	1	0	0	0	3	5	0	30	0	Prostate
983176	65	1	2013	1	2	1	0	0	0	0	0	2	5	1	70	1	Alive
985085	83	1	2012	0	2	1	0	0	0	0	0	2	5	0	47	0	Prostate
988205	77	1	2013	1	2	2	0	0	0	1	0	1	5	1	71	1	Alive
989291	67	2	2011	1	3	1	0	0	0	1	0	3	5	0	72	0	Prostate
990377	73	1	2010	0	3	3	0	0	2	0	0	2	3	1	88	0	Lung and Bronchus
991461	83	2	2010	1	3	1	0	0	0	1	0	2	5	1	106	1	Alive
992612	69	1	2010	0	2	1	0	0	0	0	0	2	5	1	103	1	Alive
995592	83	1	2012	0	3	1	0	0	0	0	0	2	5	1	78	1	Alive
995928	78	1	2014	0	1	1	0	0	0	0	0	2	5	1	52	1	Alive
996067	74	3	2010	1	2	1	0	0	0	1	0	3	5	1	51	0	Other Cause of Death
996070	68	1	2012	1	2	2	0	0	2	0	0	2	1	1	80	1	Alive
996360	72	1	2011	1	2	1	0	0	0	0	0	2	5	1	92	1	Alive
998149	84	1	2011	1	2	1	0	0	0	0	0	2	5	1	21	0	Other Cause of Death
998288	78	3	2010	1	3	1	0	0	0	1	0	3	5	1	41	0	Diseases of Heart
999839	81	1	2012	1	3	1	0	0	0	1	0	3	5	1	79	1	Alive
999948	83	1	2013	1	3	1	0	0	0	0	0	3	5	1	7	0	Accidents and Adverse Effects
1000941	81	1	2010	1	3	3	0	0	0	1	0	3	5	1	100	1	Alive
1009801	65	1	2011	1	3	2	0	0	2	0	0	2	1	1	91	1	Alive
1010556	69	1	2013	1	2	1	0	0	0	1	0	2	5	1	70	1	Alive
1011384	69	1	2011	1	3	3	0	0	0	1	0	3	5	1	52	0	Non-Hodgkin Lymphoma
1014505	71	2	2011	0	3	1	0	0	0	1	0	2	5	1	70	0	Other Cause of Death
1015742	85	1	2011	1	3	2	0	0	0	0	0	3	5	1	33	0	Urinary Bladder
1017157	77	1	2012	1	2	2	0	0	2	0	0	1	1	1	63	0	Urinary Bladder
1017913	74	1	2010	1	3	1	0	0	0	1	0	3	5	1	101	1	Alive
1019414	71	1	2011	1	2	1	0	0	0	0	0	2	5	1	85	1	Alive
1021171	81	1	2014	0	1	1	0	0	1	0	0	1	5	1	28	0	Diseases of Heart
1022027	69	1	2010	1	2	1	0	0	0	1	0	2	5	1	98	1	Alive
1024288	68	1	2010	1	3	3	0	0	2	1	0	2	3	1	106	1	Alive
1024770	66	1	2013	1	3	2	0	0	2	0	0	2	2	1	68	1	Alive
1025716	75	1	2010	0	3	2	0	0	0	1	0	2	5	1	98	1	Alive
1026250	65	1	2010	0	3	3	1	0	2	1	0	3	5	1	105	1	Alive
1028570	74	1	2012	0	3	1	0	0	0	0	0	3	5	1	75	1	Alive
1032856	68	1	2011	1	3	3	0	0	2	0	0	2	2	1	75	0	Other Cause of Death
1033052	78	1	2014	0	3	2	0	0	0	1	0	3	5	0	32	0	Prostate
1033147	83	1	2012	0	3	2	0	0	0	0	0	3	5	1	76	1	Alive
1033343	84	1	2010	1	2	1	0	0	1	0	0	1	5	1	98	1	Alive
1033844	73	1	2013	1	2	1	0	0	0	0	0	2	5	1	65	1	Alive
1034318	78	1	2011	1	2	1	0	0	0	1	0	2	5	1	93	1	Alive
1040684	69	2	2010	1	2	1	0	0	0	0	0	2	5	1	24	0	Non-Hodgkin Lymphoma
1045113	70	1	2013	1	3	1	0	0	0	1	0	3	5	1	64	1	Alive
1045805	72	1	2012	1	3	2	0	0	2	0	0	2	2	1	72	1	Alive
1046179	67	1	2012	1	3	2	0	0	0	1	0	2	5	1	63	0	Diseases of Heart
1046265	89	1	2012	1	2	1	0	0	0	0	0	2	5	1	78	1	Alive
1047139	67	1	2010	0	3	2	0	0	0	1	0	3	5	1	61	0	Other Cause of Death
1047499	74	1	2012	1	3	2	0	0	0	0	0	3	5	1	76	1	Alive
1049125	81	1	2012	1	2	1	0	0	1	0	0	2	5	1	73	1	Alive
1049465	78	1	2014	1	2	1	0	0	0	1	0	2	5	1	57	1	Alive
1050344	71	1	2011	0	2	1	0	0	0	0	0	2	5	1	59	0	Tonsil
1050505	71	1	2013	1	3	1	0	0	0	1	0	3	5	1	21	0	Oropharynx
1051102	73	1	2011	0	2	2	0	0	0	0	0	1	5	1	95	1	Alive
1051776	69	1	2010	1	2	2	0	0	2	0	0	2	1	1	97	1	Alive
1052601	68	1	2012	1	2	1	0	0	0	0	0	3	5	1	73	1	Alive
1053648	74	1	2011	0	3	2	0	0	0	1	0	2	5	1	73	0	Diseases of Heart
1055338	66	3	2010	1	3	2	0	0	0	0	0	3	5	1	10	0	Other Biliary
1056958	69	1	2012	1	3	1	0	1	0	0	0	2	5	0	24	0	Miscellaneous Malignant Cancer
1059505	70	1	2013	1	3	2	0	1	0	0	0	3	5	0	5	0	Miscellaneous Malignant Cancer
1059892	72	1	2010	1	3	2	0	0	2	0	0	1	2	1	105	1	Alive
1060516	80	1	2010	0	3	2	0	0	1	0	0	1	5	1	101	1	Alive
1060797	66	1	2014	0	3	2	1	0	2	0	0	2	4	1	53	1	Alive
1061796	68	1	2010	1	2	1	0	0	0	0	0	2	5	1	77	0	Chronic Lymphocytic Leukemia
1062648	73	1	2011	0	3	1	0	0	0	1	0	2	5	1	36	0	Diseases of Heart
1063323	67	1	2014	1	2	2	0	0	0	1	0	2	5	1	59	1	Alive
1064704	71	2	2013	1	3	1	0	0	0	1	0	3	5	1	64	1	Alive
1066526	70	1	2011	1	2	1	0	0	0	0	0	1	5	1	84	1	Alive
1067648	66	1	2010	1	3	2	0	0	0	1	0	2	5	1	96	1	Alive
1068249	69	2	2012	0	3	1	0	0	0	1	0	2	5	0	74	0	Penis
1069177	72	1	2011	1	2	1	0	0	0	1	0	2	5	1	33	0	Colon excluding Rectum
1069306	75	1	2013	0	2	1	0	0	0	1	0	3	5	1	71	1	Alive
1069515	76	3	2010	1	3	1	0	0	0	1	0	3	5	1	77	0	Lung and Bronchus
1070271	70	3	2013	1	3	2	0	0	0	1	0	2	5	1	66	1	Alive
1071700	71	1	2010	0	3	1	0	0	0	1	0	2	5	1	42	0	Diseases of Heart
1071747	79	1	2011	1	3	1	0	0	0	1	0	2	5	1	91	1	Alive
1072242	67	2	2014	1	3	2	0	0	0	1	0	2	5	1	49	1	Alive
1072322	68	1	2014	0	2	2	0	0	0	0	0	3	5	1	16	0	Rectum and Rectosigmoid Junction
1073175	65	2	2014	1	2	2	0	0	2	0	0	3	2	1	52	1	Alive
1073479	70	1	2012	1	3	1	0	0	0	1	0	2	5	1	72	1	Alive
1073484	67	1	2010	1	3	2	0	0	2	0	0	2	1	1	106	1	Alive
1075805	74	3	2010	1	3	2	0	0	0	1	0	2	5	1	93	1	Alive
1076567	70	2	2010	1	3	1	0	0	0	0	0	2	5	1	106	1	Alive
1076600	79	2	2011	1	3	1	0	0	0	1	0	2	5	1	77	0	Cerebrovascular Diseases
1077466	83	1	2011	0	3	1	0	0	0	0	0	3	5	1	84	1	Alive
1077791	74	1	2010	0	3	2	0	0	0	1	0	3	5	1	88	1	Alive
1078307	69	2	2010	0	2	1	0	0	0	1	0	3	5	1	43	0	Lung and Bronchus
1082057	75	1	2013	1	3	1	0	0	0	0	0	3	5	0	5	0	Miscellaneous Malignant Cancer
1085685	65	3	2011	1	3	1	0	0	0	0	0	2	5	1	93	1	Alive
1086666	65	2	2010	0	3	1	0	0	0	1	0	3	5	1	64	0	Other Infectious and Parasitic Diseases including HIV
1087429	76	1	2012	1	3	1	0	0	0	1	0	2	5	1	74	1	Alive
1091633	76	1	2012	0	3	1	0	0	0	1	0	2	5	1	43	0	Cerebrovascular Diseases
1091914	81	1	2012	0	2	2	0	0	0	0	0	3	5	1	27	0	Esophagus
1092652	68	3	2010	0	2	1	0	0	0	0	0	2	5	1	74	0	Colon excluding Rectum
1094029	68	1	2010	1	3	2	0	0	0	0	0	2	5	1	5	1	Alive
1095338	78	1	2011	1	3	1	0	1	1	0	0	2	5	0	79	0	Prostate
1096759	65	1	2010	0	3	2	0	0	0	0	0	2	5	1	101	1	Alive
1098694	68	3	2012	1	3	2	0	0	2	0	0	2	3	1	74	1	Alive
1099842	72	1	2010	1	3	1	0	0	0	1	0	2	5	1	103	1	Alive
1100171	85	3	2012	0	3	3	0	1	0	0	0	3	5	0	73	0	Prostate
1100755	67	1	2012	1	3	2	0	0	0	1	0	2	5	1	82	1	Alive
1100855	66	1	2013	1	2	1	0	0	1	0	0	3	5	1	67	1	Alive
1101145	72	1	2012	1	3	1	0	0	0	1	0	3	5	1	74	1	Alive
1101656	66	3	2013	1	2	1	0	0	0	0	0	3	5	1	65	1	Alive
1101819	71	1	2011	1	2	2	0	0	2	0	0	2	1	1	89	1	Alive
1102931	73	1	2013	1	2	1	0	0	0	0	0	2	5	1	69	1	Alive
1103483	66	3	2013	1	1	1	0	0	0	0	0	2	5	1	66	1	Alive
1103834	65	1	2011	0	2	1	0	0	0	0	0	2	5	1	11	0	Non-Hodgkin Lymphoma
1103865	69	1	2010	0	2	1	0	0	0	0	0	2	5	1	104	1	Alive
1105500	78	3	2013	1	2	1	0	0	0	0	0	2	5	1	63	0	Pancreas
1106007	77	1	2010	1	3	1	0	0	0	0	0	2	5	1	105	1	Alive
1106583	70	1	2013	1	3	3	0	0	2	1	0	3	4	1	58	1	Alive
1106963	68	1	2012	1	3	4	0	0	2	1	0	1	3	1	83	1	Alive
1107195	78	1	2011	1	3	1	0	0	0	1	0	2	5	1	33	0	Hypertension without Heart Disease
1107369	74	2	2011	1	3	1	0	0	0	1	0	2	5	1	91	1	Alive
1108111	90	1	2010	1	3	3	0	0	0	1	0	3	5	1	35	0	Nephritis, Nephrotic Syndrome and Nephrosis
1108969	71	1	2011	0	2	2	0	0	0	1	0	2	5	1	70	0	Cerebrovascular Diseases
1111879	65	1	2013	1	2	2	0	0	0	0	0	2	5	1	67	1	Alive
1111939	68	1	2014	1	1	1	0	0	0	0	0	2	5	1	49	1	Alive
1114804	86	1	2012	0	3	2	0	0	0	0	0	2	5	1	72	1	Alive
1115867	68	1	2010	0	3	2	0	0	0	1	0	3	5	1	105	1	Alive
1117194	84	1	2010	0	3	3	0	0	0	1	0	3	5	1	92	1	Alive
1118052	91	1	2011	0	3	2	0	0	0	0	0	2	5	1	21	0	Alzheimers (ICD-9 and 10 only)
1118190	73	1	2011	1	2	2	0	0	1	0	0	1	1	1	86	1	Alive
1118208	77	1	2013	1	3	1	0	0	0	1	0	2	5	1	67	1	Alive
1118307	78	1	2010	0	2	1	0	0	0	0	0	3	5	1	100	1	Alive
1118319	68	1	2012	1	3	2	0	0	2	0	0	2	2	1	77	1	Alive
1118498	73	1	2011	1	3	1	0	0	0	0	0	2	5	1	74	0	Lung and Bronchus
1121496	65	2	2012	0	3	3	1	0	2	1	0	2	2	1	58	0	Colon excluding Rectum
1121736	76	1	2012	1	3	1	0	1	0	1	0	3	5	0	69	0	Prostate
1121906	77	2	2013	1	3	2	0	0	2	0	0	1	2	1	57	1	Alive
1122015	77	1	2014	1	3	1	0	0	0	0	0	2	5	1	44	1	Alive
1122088	81	1	2011	1	3	3	0	0	0	1	0	3	5	1	84	1	Alive
1124007	76	1	2010	0	2	2	0	0	0	1	0	2	5	1	96	1	Alive
1124801	78	1	2014	1	3	2	0	0	0	1	0	3	5	1	54	1	Alive
1125236	68	1	2011	1	2	1	0	0	0	0	0	3	5	1	49	0	In situ, benign or unknown behavior neoplasm
1126980	65	1	2013	0	2	1	0	0	0	1	0	3	5	1	47	1	Alive
1127199	68	1	2013	0	3	1	0	0	0	0	0	2	5	1	66	1	Alive
1127328	73	1	2011	1	2	2	0	0	0	1	0	1	5	1	90	1	Alive
1128754	93	1	2013	0	2	1	0	0	0	0	0	2	5	1	51	1	Alive
1128994	65	1	2013	0	2	1	0	0	0	0	0	2	5	1	18	0	Non-Melanoma Skin
1130137	67	1	2011	0	3	2	0	0	2	0	0	2	2	1	88	1	Alive
1130197	77	3	2011	1	2	2	0	0	0	0	0	1	5	1	95	1	Alive
1131550	84	1	2013	1	3	3	0	0	0	1	0	1	5	0	52	0	Prostate
1134314	70	1	2014	1	1	1	0	0	1	0	0	1	5	1	50	1	Alive
1136045	65	1	2011	0	2	2	0	0	0	1	0	2	5	1	84	1	Alive
1137232	66	1	2013	0	3	1	0	0	0	0	0	2	5	1	64	1	Alive
1137334	73	1	2010	1	2	2	0	0	0	1	0	1	5	1	99	1	Alive
1138543	83	1	2012	1	2	2	0	0	0	0	0	2	5	1	68	0	Congenital Anomalies
1138976	72	1	2010	0	2	1	0	0	0	1	0	2	5	1	42	0	Diseases of Heart
1140294	74	1	2010	1	3	2	0	0	0	1	0	2	5	1	99	1	Alive
1141003	77	1	2010	1	3	1	0	0	0	0	0	3	5	1	98	1	Alive
1141533	66	1	2012	0	3	1	0	0	0	0	0	2	5	1	77	1	Alive
1141574	79	1	2010	1	2	1	0	0	0	1	0	2	5	0	102	0	Prostate
1141980	81	1	2011	1	2	2	0	0	0	1	0	2	5	1	15	0	Other Cause of Death
1144778	65	1	2013	0	3	3	0	0	2	0	0	3	2	1	70	1	Alive
1145880	66	1	2010	1	2	1	0	0	0	1	0	3	5	1	102	1	Alive
1145954	70	2	2010	0	2	1	0	0	0	1	0	3	5	1	98	1	Alive
1146306	73	3	2013	0	2	3	0	0	0	1	0	3	5	1	24	1	Alive
1147305	75	1	2012	0	3	2	0	0	0	1	0	2	5	1	35	0	Lung and Bronchus
1147725	73	3	2010	0	3	1	0	0	0	0	0	3	5	1	96	0	Urinary Bladder
1148384	67	1	2011	1	3	2	0	0	2	0	0	2	2	1	85	1	Alive
1148433	76	2	2013	1	2	2	0	0	0	0	0	2	5	1	69	1	Alive
1151176	86	1	2012	0	3	2	0	1	0	0	0	3	5	1	73	1	Alive
1151438	72	1	2013	0	2	1	0	0	0	0	0	2	5	1	62	1	Alive
1151568	69	1	2011	1	2	1	0	0	0	0	0	2	5	1	94	1	Alive
1152509	73	1	2010	1	3	2	0	0	0	1	0	2	5	1	45	0	Chronic Lymphocytic Leukemia
1152885	83	1	2010	1	3	1	0	0	0	1	0	1	5	1	106	1	Alive
1152897	87	1	2010	0	3	2	0	0	0	1	0	2	5	0	83	0	Prostate
1152912	84	2	2012	0	3	3	0	1	0	0	0	3	5	0	26	0	Prostate
1152918	72	1	2010	0	3	1	0	0	0	1	0	2	5	1	105	1	Alive
1152965	68	1	2010	1	3	1	0	0	0	1	0	2	5	1	93	1	Alive
1153079	70	1	2010	1	3	2	0	0	2	0	0	3	3	1	105	1	Alive
1153191	66	1	2010	0	3	1	0	0	0	1	0	2	5	1	107	1	Alive
1153356	68	1	2010	1	3	3	0	0	2	0	0	2	5	1	107	1	Alive
1153367	82	1	2010	1	2	1	0	0	0	0	0	2	5	0	102	0	Prostate
1153383	74	2	2010	0	2	1	0	0	0	1	0	2	5	1	105	1	Alive
1153583	66	3	2010	1	3	1	0	0	0	1	0	2	5	1	105	1	Alive
1153646	78	3	2010	1	2	1	0	0	0	0	0	2	5	1	74	1	Alive
1153707	65	1	2010	0	3	3	0	0	2	0	0	2	2	1	75	0	Eye and Orbit
1153913	68	1	2010	1	3	1	0	0	0	1	0	2	5	1	103	1	Alive
1153944	74	2	2010	1	3	1	0	0	0	1	0	3	5	1	107	1	Alive
1154028	82	3	2011	0	3	2	0	0	0	0	0	2	5	1	70	0	Accidents and Adverse Effects
1154082	77	2	2010	1	3	1	0	0	0	1	0	3	5	1	87	0	Alzheimers (ICD-9 and 10 only)
1154222	86	1	2010	1	3	2	0	1	0	0	0	3	5	0	63	0	Prostate
1154249	66	1	2010	1	2	2	0	0	0	0	0	2	5	1	106	1	Alive
1154296	67	2	2010	0	3	2	1	1	0	0	0	3	5	0	19	0	Prostate
1154300	83	1	2013	1	3	2	0	0	0	1	0	3	5	1	71	1	Alive
1154310	89	1	2010	0	3	4	0	1	1	0	0	3	5	0	8	0	Prostate
1154396	77	1	2010	1	2	2	0	0	0	1	0	2	5	1	107	1	Alive
1154474	77	3	2010	1	3	1	0	0	0	0	0	2	5	1	102	1	Alive
1154573	68	2	2010	1	3	2	0	0	2	0	0	3	3	1	106	1	Alive
1154819	67	1	2010	1	3	1	0	0	0	0	0	2	5	1	102	1	Alive
1154822	70	3	2010	0	3	2	0	0	2	0	0	3	3	1	102	1	Alive
1154845	65	1	2010	1	3	2	0	0	2	0	0	2	2	1	104	1	Alive
1154889	66	3	2010	1	2	1	0	0	0	1	0	2	5	1	105	1	Alive
1154895	70	1	2010	1	3	1	0	0	0	1	0	3	5	1	104	1	Alive
1154957	71	1	2010	1	3	3	0	0	2	0	0	1	3	1	106	1	Alive
1155011	74	1	2010	1	3	3	0	0	2	1	0	1	3	1	101	1	Alive
1155013	65	1	2010	0	3	2	0	0	2	0	0	2	2	1	102	1	Alive
1155034	76	1	2010	1	3	2	0	0	0	0	0	3	5	0	52	0	Prostate
1155331	72	2	2010	0	2	1	0	0	0	1	0	2	5	1	107	1	Alive
1155393	71	1	2010	1	2	1	0	0	0	1	0	3	5	1	107	1	Alive
1155402	73	1	2010	0	3	1	0	0	0	1	0	3	5	1	107	1	Alive
1155420	68	1	2010	1	3	2	0	0	2	0	0	2	2	1	106	1	Alive
1155451	74	1	2010	1	2	1	0	0	0	1	0	2	5	1	99	0	Diseases of Heart
1155500	77	1	2010	0	3	1	0	0	0	1	0	2	5	1	104	1	Alive
1155523	74	1	2010	1	2	1	0	0	0	0	0	2	5	1	103	1	Alive
1155525	72	1	2010	1	3	1	0	0	0	0	0	3	5	1	102	1	Alive
1155530	78	1	2010	0	2	1	0	0	0	0	0	2	5	1	103	1	Alive
1155533	73	1	2010	1	2	1	0	0	0	1	0	3	5	0	96	0	Prostate
1155539	75	1	2010	1	3	1	0	0	0	1	0	3	5	1	103	1	Alive
1155561	66	1	2010	1	2	1	0	0	0	1	0	2	5	1	106	1	Alive
1155564	85	1	2010	1	3	1	0	0	1	0	0	3	5	1	75	0	Brain and Other Nervous System
1155570	75	3	2010	1	3	3	0	0	2	0	0	3	4	0	43	0	Prostate
1155599	81	1	2010	1	3	1	0	1	1	0	0	3	5	0	15	0	Prostate
1155611	74	1	2010	0	2	1	0	0	0	0	0	3	5	1	105	1	Alive
1155619	65	1	2010	1	3	3	0	0	2	1	0	2	3	1	105	1	Alive
1155624	65	1	2010	0	3	1	0	0	0	0	0	2	5	1	103	1	Alive
1155634	69	1	2010	1	2	2	0	0	2	0	0	2	1	1	105	1	Alive
1155644	69	1	2010	1	3	1	0	1	0	1	0	3	5	1	102	1	Alive
1155659	77	1	2010	0	3	1	0	0	0	1	0	3	5	1	71	0	Suicide and Self-Inflicted Injury
1155666	66	1	2010	1	3	1	0	0	0	1	0	2	5	1	18	0	Other Cause of Death
1155670	71	1	2010	0	3	1	0	0	0	0	0	3	5	1	103	1	Alive
1155692	67	1	2010	0	2	1	0	0	0	0	0	2	5	1	103	1	Alive
1155693	71	1	2010	1	2	1	0	0	0	1	0	2	5	1	100	1	Alive
1155707	68	1	2010	0	3	1	0	0	0	1	0	3	5	0	88	0	Prostate
1155709	73	1	2010	1	2	1	0	0	0	1	0	2	5	1	102	1	Alive
1155724	77	2	2010	1	3	2	0	0	2	0	0	3	4	0	16	0	Prostate
1155743	73	2	2010	0	3	2	0	0	0	1	0	2	5	1	37	0	Accidents and Adverse Effects
1155748	68	3	2010	1	2	1	0	0	0	0	0	2	5	1	104	1	Alive
1155784	70	1	2010	0	3	1	0	0	0	0	0	3	5	1	106	1	Alive
1155790	65	1	2010	1	3	2	0	0	2	0	0	2	2	1	107	1	Alive
1155834	65	1	2010	0	2	1	0	0	0	0	0	2	5	1	45	0	Chronic Obstructive Pulmonary Disease and Allied Cond
1155836	68	1	2010	1	2	1	0	0	0	1	0	2	5	1	106	1	Alive
1155878	76	1	2010	1	3	1	0	0	0	1	0	2	5	1	105	1	Alive
1155881	75	1	2010	1	3	1	0	0	0	0	0	3	5	1	81	0	Diseases of Heart
1155948	67	2	2010	0	3	2	0	0	0	0	0	2	5	1	106	1	Alive
1155957	73	1	2010	1	3	1	0	0	0	0	0	3	5	0	79	0	Prostate
1156000	78	1	2010	0	2	1	0	0	0	1	0	3	5	1	105	1	Alive
1156020	74	1	2010	0	2	2	0	0	0	0	0	3	5	1	104	1	Alive
1156068	70	3	2010	0	3	2	0	0	0	1	0	2	5	1	86	1	Alive
1156079	80	2	2010	0	2	1	0	0	0	0	0	3	5	1	105	1	Alive
1156095	72	3	2010	1	3	2	0	0	2	0	0	2	2	1	105	1	Alive
1156096	68	1	2010	1	2	2	0	0	2	0	0	2	1	1	105	1	Alive
1156159	76	1	2010	1	3	2	0	0	0	1	0	2	5	1	104	1	Alive
1156306	65	1	2010	1	2	1	0	0	0	1	0	2	5	1	106	1	Alive
1156309	65	1	2010	1	2	1	0	0	0	0	0	2	5	1	106	1	Alive
1156333	68	1	2013	1	3	1	0	0	0	0	0	2	5	1	71	1	Alive
1156348	70	1	2010	1	2	2	0	0	0	1	0	3	5	1	105	1	Alive
1156349	70	1	2010	1	2	2	0	0	2	0	0	2	1	1	105	1	Alive
1156352	66	1	2010	0	3	1	0	1	0	0	0	3	5	1	15	0	Non-Hodgkin Lymphoma
1156356	70	1	2010	1	2	1	0	0	1	1	0	1	5	1	84	0	Cerebrovascular Diseases
1156377	66	1	2010	1	2	2	0	0	2	0	0	2	1	1	101	1	Alive
1156386	67	1	2010	1	3	3	0	0	2	0	0	2	2	1	105	1	Alive
1156387	74	1	2010	1	2	1	0	0	0	1	0	2	5	1	105	1	Alive
1156390	66	1	2010	1	3	2	0	0	0	1	0	3	5	1	105	1	Alive
1156413	71	1	2010	0	2	1	0	0	0	1	0	3	5	1	105	1	Alive
1156431	80	1	2010	1	2	1	0	0	0	1	0	3	5	1	78	0	Diseases of Heart
1156437	83	1	2010	1	3	1	0	0	0	0	0	3	5	1	33	0	Diseases of Heart
1156463	74	2	2010	1	3	4	1	0	1	0	0	3	5	0	6	0	Prostate
1156476	71	1	2010	1	2	1	0	0	0	0	0	3	5	1	104	1	Alive
1156483	79	1	2010	1	3	2	0	0	0	1	0	2	5	1	43	0	Soft Tissue including Heart
1156485	65	1	2010	1	2	1	0	0	0	0	0	2	5	1	103	1	Alive
1156501	82	1	2010	1	3	1	1	1	0	0	0	3	5	0	60	0	Prostate
1156553	65	3	2010	1	1	1	0	0	1	0	0	1	5	0	91	0	State DC not available or state DC available but no COD
1156565	66	2	2010	0	2	1	0	0	0	0	0	2	5	1	105	1	Alive
1156582	72	3	2010	1	2	1	0	0	0	0	0	2	5	1	56	0	Lung and Bronchus
1156642	69	2	2010	1	2	1	0	0	0	0	0	2	5	1	105	1	Alive
1156686	70	1	2010	1	2	1	0	0	0	0	0	2	5	1	103	1	Alive
1156742	68	3	2010	0	3	2	0	0	2	0	0	2	2	1	104	1	Alive
1156744	68	3	2010	1	2	1	0	0	0	0	0	2	5	1	103	1	Alive
1156964	72	1	2010	1	2	1	0	0	0	1	0	2	5	1	103	1	Alive
1156969	72	1	2010	1	2	1	0	0	0	1	0	2	5	1	101	1	Alive
1157024	66	1	2010	0	2	1	0	0	0	1	0	2	5	1	101	1	Alive
1157039	74	1	2010	1	2	1	0	0	0	1	0	2	5	1	101	1	Alive
1157144	68	1	2010	1	2	1	0	0	0	0	0	2	5	1	106	1	Alive
1157150	67	1	2012	1	3	3	0	0	2	0	0	3	4	1	81	1	Alive
1157153	67	1	2010	1	2	1	0	0	0	0	0	2	5	1	103	1	Alive
1157180	72	1	2010	0	2	2	0	0	0	1	0	1	5	1	103	1	Alive
1157202	65	1	2010	0	2	1	0	0	0	0	0	2	5	1	104	1	Alive
1157240	66	1	2010	0	3	2	0	0	2	0	0	2	3	1	106	1	Alive
1157269	70	1	2010	0	3	1	0	0	0	1	0	2	5	0	93	0	Prostate
1157281	74	1	2010	0	2	1	0	0	0	0	0	2	5	1	100	0	Alzheimers (ICD-9 and 10 only)
1157334	71	1	2010	0	2	1	0	0	0	0	0	2	5	1	103	1	Alive
1157351	71	3	2010	1	3	2	0	0	2	0	0	3	2	1	105	1	Alive
1157353	67	1	2010	1	3	2	0	0	2	0	0	2	1	1	106	1	Alive
1157361	65	1	2010	1	3	2	0	0	2	0	0	2	2	1	107	1	Alive
1157368	66	1	2010	1	3	3	0	0	2	0	0	2	2	1	104	1	Alive
1157371	77	3	2010	1	3	2	1	0	2	1	0	3	4	1	103	1	Alive
1157374	70	1	2010	1	3	2	0	0	2	0	0	2	2	1	107	1	Alive
1157396	73	1	2010	1	3	1	0	0	0	1	0	2	5	1	45	0	Other Infectious and Parasitic Diseases including HIV
1157401	66	1	2010	0	2	2	0	0	2	0	0	2	1	1	107	1	Alive
1157408	74	1	2010	0	2	1	0	0	0	0	0	2	5	1	103	1	Alive
1157434	66	2	2011	1	2	1	0	0	0	1	0	3	5	1	95	1	Alive
1157441	65	3	2010	1	2	1	0	0	0	0	0	2	5	1	103	1	Alive
1157459	72	1	2010	0	3	1	0	0	0	0	0	3	5	1	85	1	Alive
1157467	65	3	2010	1	3	2	0	0	2	0	0	2	3	1	105	1	Alive
1157468	67	2	2010	1	2	1	0	0	0	0	0	2	5	1	104	1	Alive
1157476	75	3	2010	0	3	1	0	0	0	1	0	3	5	1	103	1	Alive
1157478	70	1	2010	1	2	1	0	0	0	0	0	2	5	1	104	1	Alive
1157493	75	3	2010	1	3	1	0	0	0	1	0	2	5	1	103	1	Alive
1157516	72	3	2010	1	2	1	0	0	0	0	0	2	5	1	78	0	Diabetes Mellitus
1157568	69	1	2010	1	2	1	0	0	0	0	0	2	5	1	101	1	Alive
1157574	73	1	2010	0	2	3	0	0	2	0	0	3	1	1	102	1	Alive
1157585	77	1	2010	0	2	1	0	0	0	0	0	3	5	1	68	0	Other Cause of Death
1157604	69	1	2010	0	2	1	0	0	0	0	0	2	5	1	101	1	Alive
1157692	72	3	2010	1	2	1	0	0	0	0	0	2	5	1	103	1	Alive
1157762	65	1	2010	1	3	3	0	0	2	1	0	2	2	1	102	1	Alive
1157766	66	1	2010	1	3	2	0	0	2	0	0	3	4	0	4	0	Prostate
1157768	75	3	2010	0	2	1	0	0	0	0	0	3	5	1	103	1	Alive
1157770	76	1	2010	0	2	2	0	0	2	0	0	2	2	1	103	1	Alive
1157772	81	1	2010	1	2	2	0	0	0	0	0	3	5	1	102	1	Alive
1157774	70	1	2010	1	2	2	0	0	2	0	0	3	2	0	66	0	State DC not available or state DC available but no COD
1157777	72	1	2010	1	2	1	0	0	0	1	0	3	5	1	88	0	Diseases of Heart
1157778	81	1	2010	0	2	2	0	0	0	0	0	3	5	0	80	0	Prostate
1157795	68	2	2010	1	2	2	0	0	0	1	0	2	5	1	102	1	Alive
1157858	67	1	2010	1	2	3	0	0	2	0	0	2	3	1	103	1	Alive
1157861	68	3	2010	1	2	2	0	0	0	0	0	2	5	1	93	1	Alive
1157866	68	1	2010	0	2	2	0	0	2	0	0	2	2	1	103	1	Alive
1157905	75	1	2010	1	2	2	0	0	0	1	0	2	5	1	21	0	Chronic Obstructive Pulmonary Disease and Allied Cond
1157908	65	1	2010	1	2	2	0	0	0	0	0	3	5	1	103	1	Alive
1157921	67	1	2010	0	2	1	0	0	0	1	0	2	5	1	103	1	Alive
1157928	84	1	2010	0	3	1	0	0	0	0	0	3	5	0	82	0	Prostate
1157931	67	1	2010	1	2	1	0	0	0	1	0	2	5	1	102	1	Alive
1157941	66	1	2010	0	2	1	0	0	0	0	0	3	5	1	102	1	Alive
1157944	79	1	2010	0	3	1	0	0	0	1	0	3	5	1	94	0	Diseases of Heart
1157964	68	1	2010	1	3	2	0	0	2	0	0	1	2	1	103	1	Alive
1158005	73	1	2010	1	3	1	0	0	0	0	0	2	5	1	104	1	Alive
1158015	82	3	2010	1	3	1	0	0	0	0	0	2	5	1	105	1	Alive
1158131	78	1	2010	0	3	2	0	0	0	1	0	3	5	1	106	1	Alive
1158134	79	1	2010	0	3	2	0	0	0	1	0	2	5	1	105	1	Alive
1158447	86	3	2010	0	3	1	0	0	1	0	0	3	5	1	67	0	Other Cause of Death
1158456	69	1	2010	1	3	1	0	0	0	1	0	3	5	1	105	1	Alive
1158538	76	3	2010	0	2	1	0	0	0	0	0	3	5	0	21	0	State DC not available or state DC available but no COD
1158681	77	1	2010	1	2	1	0	0	1	0	0	1	5	1	30	0	Diseases of Heart
1158703	71	1	2010	1	3	1	0	0	0	0	0	2	5	1	65	0	Diseases of Heart
1158716	65	1	2010	0	3	3	0	0	2	0	0	3	2	1	45	0	Melanoma of the Skin
1158772	82	1	2010	0	3	2	0	0	0	0	0	3	5	1	54	0	Other Diseases of Arteries, Arterioles, Capillaries
1158812	69	1	2010	1	2	2	0	0	2	0	0	2	2	1	100	1	Alive
1158835	65	3	2010	1	2	1	0	0	0	0	0	2	5	1	70	1	Alive
1158878	69	1	2010	1	3	1	0	0	0	1	0	2	5	1	101	1	Alive
1158911	80	1	2010	1	3	3	0	0	1	0	1	1	5	0	25	0	Miscellaneous Malignant Cancer
1158930	79	2	2010	1	2	1	0	0	0	0	0	3	5	1	32	0	Diseases of Heart
1158943	65	1	2010	1	2	2	0	0	0	0	0	1	5	1	100	1	Alive
1158945	80	3	2010	1	2	1	0	0	0	1	0	2	5	1	100	1	Alive
1158960	67	1	2010	1	2	1	0	0	0	0	0	2	5	1	65	0	Other Cause of Death
1158983	68	1	2010	0	2	2	0	0	0	0	0	2	5	1	102	1	Alive
1159188	77	3	2010	1	2	1	0	0	1	0	0	2	5	1	106	1	Alive
1159224	72	2	2010	0	2	1	0	0	0	1	0	2	5	1	96	1	Alive
1159225	83	1	2010	0	3	1	0	0	0	1	0	3	5	1	102	1	Alive
1159252	71	1	2010	1	3	1	0	0	0	1	0	1	5	1	106	1	Alive
1159265	68	1	2010	1	3	3	0	0	2	0	0	2	3	1	102	1	Alive
1159385	68	1	2010	0	3	1	0	0	0	1	0	3	5	0	16	0	Prostate
1159433	68	1	2010	1	3	3	0	0	2	0	0	1	3	1	104	1	Alive
1159435	80	1	2010	1	3	2	0	0	2	0	0	3	1	1	102	1	Alive
1159440	71	2	2010	1	3	1	0	0	0	1	0	2	5	1	104	1	Alive
1159459	69	1	2010	0	2	2	0	0	2	0	0	2	1	1	103	1	Alive
1159497	65	3	2010	1	3	1	0	0	0	1	0	2	5	1	100	1	Alive
1159530	67	1	2010	1	2	2	0	0	0	1	0	1	5	1	102	1	Alive
1159574	83	1	2010	1	3	1	0	0	0	1	0	3	5	1	101	1	Alive
1159579	68	1	2010	1	2	2	0	0	2	0	0	3	3	1	104	1	Alive
1159627	72	1	2010	1	3	2	0	0	2	0	0	2	1	1	105	1	Alive
1159640	68	1	2010	1	3	1	0	0	0	1	0	2	5	1	103	1	Alive
1159643	71	1	2010	1	3	2	0	0	0	1	0	3	5	1	95	1	Alive
1159694	66	1	2010	0	3	2	0	0	2	0	0	1	2	1	102	1	Alive
1159737	66	3	2010	1	2	1	0	0	0	0	0	2	5	1	105	1	Alive
1159795	66	1	2010	0	2	1	0	0	0	0	0	3	5	1	103	1	Alive
1159971	88	1	2010	1	4	3	1	1	0	0	0	3	5	0	9	0	Prostate
1159972	81	1	2010	1	3	2	0	0	0	1	0	1	5	1	81	0	Chronic Obstructive Pulmonary Disease and Allied Cond
1160170	75	1	2010	1	1	1	0	0	1	0	0	1	5	1	83	1	Alive
1160263	72	1	2010	0	1	1	0	0	0	1	0	1	5	1	106	1	Alive
1160266	82	3	2010	1	3	1	0	0	0	0	0	2	5	1	55	1	Alive
1160387	80	3	2010	1	3	1	0	0	0	0	0	3	5	1	105	1	Alive
1160477	69	1	2010	0	3	2	0	0	2	0	0	1	1	1	107	1	Alive
1160480	69	1	2010	1	3	2	0	0	2	0	0	2	2	1	102	1	Alive
1160484	65	1	2010	1	3	3	0	0	2	0	0	1	3	0	12	0	Prostate
1160514	67	1	2010	1	2	1	0	0	0	0	0	2	5	1	100	1	Alive
1160656	79	1	2010	1	3	1	0	0	0	1	0	2	5	1	105	1	Alive
1160684	69	3	2010	1	3	2	0	0	2	0	0	2	4	1	105	1	Alive
1160745	75	1	2010	1	3	1	0	0	0	1	0	2	5	1	55	0	Other Diseases of Arteries, Arterioles, Capillaries
1160791	69	3	2010	1	3	1	0	0	0	1	0	3	5	1	107	1	Alive
1160836	70	3	2010	1	2	2	0	0	0	0	0	2	5	1	107	1	Alive
1160854	94	1	2010	1	2	1	0	0	1	0	0	3	5	0	37	0	Prostate
1160875	83	3	2010	1	3	1	0	1	1	0	0	3	5	1	6	0	Hypertension without Heart Disease
1160927	67	1	2010	1	3	1	0	0	0	1	0	3	5	1	105	1	Alive
1160935	65	1	2010	1	3	1	0	0	0	1	0	2	5	1	106	1	Alive
1161058	67	1	2014	1	1	1	0	0	0	0	0	2	5	1	38	1	Alive
1161093	74	3	2010	1	2	1	0	0	0	0	0	2	5	1	100	1	Alive
1161134	68	3	2010	1	3	2	0	0	2	0	0	3	1	1	101	1	Alive
1161139	78	3	2010	1	2	1	0	0	0	1	0	2	5	1	90	0	Colon excluding Rectum
1161207	79	1	2010	1	2	1	0	0	0	0	0	3	5	1	102	1	Alive
1161237	66	1	2010	0	2	1	0	0	0	0	0	2	5	1	102	1	Alive
1161241	73	1	2014	1	1	2	0	0	0	1	0	1	5	1	51	1	Alive
1161242	72	1	2010	0	3	1	0	0	0	1	0	2	5	1	100	1	Alive
1161313	85	2	2010	1	3	2	0	0	0	0	0	3	5	0	68	0	Prostate
1161346	75	1	2010	1	3	1	0	0	0	1	0	3	5	1	21	0	Other Cause of Death
1161367	66	1	2010	1	3	2	0	0	2	0	0	2	4	1	103	1	Alive
1161408	65	1	2010	1	2	2	0	0	2	0	0	2	1	1	101	1	Alive
1161452	72	3	2010	1	2	1	0	0	0	0	0	2	5	1	107	1	Alive
1161466	78	2	2010	1	3	1	0	0	0	1	0	2	5	1	59	0	Alzheimers (ICD-9 and 10 only)
1161470	74	2	2010	0	2	1	0	0	0	0	0	2	5	1	106	1	Alive
1161472	74	2	2010	1	2	2	0	0	0	0	0	3	5	1	106	1	Alive
1161489	83	1	2010	1	3	4	0	0	0	0	0	3	5	1	55	0	Diseases of Heart
1161496	76	2	2010	1	2	1	0	0	0	1	0	2	5	1	99	1	Alive
1161556	72	1	2010	1	3	1	0	0	0	1	0	3	5	1	102	1	Alive
1161567	73	1	2010	1	2	1	0	0	0	1	0	2	5	1	102	1	Alive
1161581	67	1	2010	1	2	2	0	0	2	0	0	2	1	1	102	1	Alive
1161655	74	1	2010	0	2	1	0	0	0	1	0	2	5	1	92	0	Cerebrovascular Diseases
1161806	70	1	2010	1	3	4	1	1	0	0	0	3	5	0	27	0	Prostate
1161807	66	1	2010	1	2	2	0	0	2	0	0	2	1	1	106	1	Alive
1161809	75	1	2010	1	2	2	0	0	2	0	0	2	1	1	106	1	Alive
1161852	86	1	2010	1	2	2	0	0	2	0	0	3	2	1	105	1	Alive
1161869	65	1	2010	0	2	2	0	0	0	0	0	2	5	1	105	1	Alive
1161872	77	1	2010	1	2	2	0	0	0	1	0	3	5	1	19	0	Chronic Obstructive Pulmonary Disease and Allied Cond
1161973	67	1	2010	1	2	1	0	0	0	1	0	2	5	1	104	1	Alive
1162091	70	1	2010	1	2	2	0	0	2	0	0	2	2	0	44	0	Miscellaneous Malignant Cancer
1162092	75	1	2010	0	3	2	0	0	0	1	0	2	5	1	103	1	Alive
1162094	66	1	2010	1	2	2	0	0	2	0	0	2	1	1	104	1	Alive
1162119	65	3	2010	0	2	2	0	0	0	0	0	2	5	1	101	1	Alive
1162122	66	1	2010	1	2	2	0	0	2	0	0	3	2	1	101	1	Alive
1162124	65	1	2010	1	2	2	0	0	2	0	0	2	2	1	101	1	Alive
1162145	76	1	2010	1	2	1	0	0	0	1	0	2	5	1	100	1	Alive
1162147	80	1	2010	1	2	2	0	0	0	0	0	2	5	0	90	0	Lung and Bronchus
1162171	77	1	2010	1	2	1	0	0	0	1	0	2	5	1	107	1	Alive
1162183	76	1	2010	1	3	2	0	0	0	1	0	2	5	0	97	0	Prostate
1162193	84	1	2010	1	2	2	0	1	0	0	0	3	5	0	67	0	Prostate
1162209	68	1	2010	0	2	2	0	0	0	0	0	2	5	1	60	0	Lung and Bronchus
1162211	65	1	2010	1	2	2	0	0	2	0	0	2	2	1	106	1	Alive
1162218	77	3	2010	0	3	1	0	1	0	0	0	3	5	0	88	0	Prostate
1162219	77	1	2010	0	2	2	0	0	0	0	0	2	5	0	76	0	Prostate
1162353	69	1	2010	0	3	1	0	0	0	0	0	2	5	1	99	1	Alive
1162372	73	1	2011	1	3	2	0	0	0	0	0	2	5	1	90	1	Alive
1162570	70	1	2010	1	3	2	0	0	2	0	0	2	2	1	95	0	Other Cause of Death
1162576	79	1	2010	1	3	3	0	0	1	1	0	2	5	1	104	1	Alive
1162598	84	1	2010	1	3	1	0	0	0	1	0	2	5	1	99	1	Alive
1162656	65	1	2010	1	3	2	0	0	2	0	0	2	1	1	106	1	Alive
1162698	82	3	2010	1	3	1	0	0	0	0	0	3	5	1	20	0	Lung and Bronchus
1162793	71	1	2010	1	3	2	0	0	0	1	0	3	5	0	94	0	Prostate
1163035	71	1	2010	0	2	1	0	0	0	1	0	2	5	1	107	1	Alive
1163065	67	2	2010	1	4	3	1	0	0	1	0	3	5	1	25	0	Lung and Bronchus
1163066	70	3	2010	1	3	2	0	0	0	1	0	2	5	0	32	0	State DC not available or state DC available but no COD
1163160	68	1	2010	1	3	3	0	0	2	0	0	2	2	1	107	1	Alive
1163209	73	1	2010	1	3	1	0	0	0	1	0	2	5	1	107	1	Alive
1163217	68	1	2010	1	3	2	0	0	0	1	0	2	5	1	100	1	Alive
1163322	77	2	2010	1	2	1	0	0	0	0	0	3	5	1	22	0	Other Cause of Death
1163388	72	1	2010	1	3	2	0	0	2	0	0	2	2	1	104	1	Alive
1163411	67	1	2010	0	3	2	0	0	1	0	1	2	5	0	16	0	Prostate
1163496	82	1	2010	0	3	2	0	0	2	0	0	2	2	1	106	1	Alive
1163653	74	1	2010	1	3	2	0	0	2	0	0	2	3	1	102	1	Alive
1163662	66	1	2010	0	2	1	0	0	0	1	0	2	5	1	102	1	Alive
1163714	66	2	2010	0	3	2	0	0	0	1	0	2	5	1	107	1	Alive
1163716	67	1	2010	0	2	1	0	0	0	0	0	3	5	1	106	1	Alive
1163725	68	1	2010	1	3	3	0	0	2	0	0	3	2	1	107	1	Alive
1163745	70	2	2010	1	3	1	0	0	0	0	0	3	5	1	43	0	Diseases of Heart
1163772	65	2	2010	0	3	3	0	0	2	0	0	2	3	1	100	1	Alive
1163796	71	3	2010	0	2	1	0	0	0	1	0	3	5	1	102	1	Alive
1163828	78	1	2010	1	2	1	0	0	0	1	0	3	5	1	107	1	Alive
1163830	65	1	2010	0	2	2	0	0	0	1	0	2	5	1	107	1	Alive
1163842	65	1	2010	0	2	1	0	0	0	1	0	3	5	1	107	1	Alive
1163844	75	1	2010	1	2	1	0	0	0	0	0	2	5	1	107	1	Alive
1163847	72	1	2010	1	2	1	0	0	0	0	0	2	5	1	19	0	Nephritis, Nephrotic Syndrome and Nephrosis
1163856	70	3	2010	1	1	1	0	0	0	0	0	2	5	1	88	0	Acute Myeloid Leukemia
1163861	67	1	2010	1	3	2	0	0	2	0	0	3	2	1	106	1	Alive
1163863	67	1	2010	1	2	2	0	0	2	0	0	2	1	1	106	1	Alive
1163866	78	1	2010	1	2	1	0	0	0	0	0	2	5	1	106	1	Alive
1163878	71	1	2010	0	2	1	0	0	0	0	0	3	5	1	72	0	Other Cause of Death
1163919	73	1	2010	1	3	2	0	0	0	1	0	3	5	1	100	1	Alive
1163952	75	1	2010	1	3	3	0	0	0	1	0	3	5	1	107	1	Alive
1163973	67	1	2010	1	2	1	0	0	0	1	0	2	5	1	107	1	Alive
1164047	66	1	2010	0	2	1	0	0	0	0	0	2	5	1	107	1	Alive
1164056	69	1	2010	1	2	1	0	0	0	1	0	2	5	1	107	1	Alive
1164069	70	1	2014	1	2	1	0	0	0	1	0	2	5	1	59	1	Alive
1164078	68	1	2010	1	2	2	0	0	0	0	0	2	5	1	99	1	Alive
1164093	75	1	2010	1	2	1	0	0	0	0	0	2	5	0	20	0	State DC not available or state DC available but no COD
1164101	74	1	2010	0	2	1	0	0	0	1	0	2	5	1	107	1	Alive
1164106	75	1	2010	0	2	1	0	0	0	0	0	2	5	1	107	1	Alive
1164109	65	1	2010	0	2	1	0	0	0	0	0	2	5	1	107	1	Alive
1164118	72	1	2010	1	3	1	0	0	0	1	0	2	5	1	107	1	Alive
1164181	68	1	2010	0	2	1	0	0	0	0	0	2	5	1	106	1	Alive
1164183	68	1	2010	0	2	1	0	0	0	0	0	2	5	1	105	1	Alive
1164202	69	1	2010	1	2	1	0	0	0	0	0	2	5	1	106	1	Alive
1164203	65	1	2010	0	2	1	0	0	0	1	0	2	5	1	106	1	Alive
1164214	79	1	2010	0	3	1	0	0	0	1	0	2	5	1	106	1	Alive
1164232	69	1	2010	1	2	1	0	0	0	0	0	2	5	1	105	1	Alive
1164247	81	3	2010	1	2	1	0	0	0	1	0	2	5	1	102	1	Alive
1164254	69	3	2010	1	2	1	0	0	0	1	0	2	5	1	102	1	Alive
1164284	85	1	2010	0	2	3	0	0	0	0	0	3	5	0	31	0	Prostate
1164355	73	1	2010	1	2	2	0	0	0	0	0	3	5	1	100	1	Alive
1164357	66	2	2010	0	2	1	0	0	1	1	0	1	5	1	102	1	Alive
1164358	71	1	2010	1	2	2	0	0	2	0	0	3	1	1	81	0	Other Cause of Death
1164362	66	3	2010	1	2	2	0	0	0	1	0	2	5	1	100	1	Alive
1164364	88	1	2010	0	3	2	0	0	0	0	0	3	5	1	34	0	Urinary Bladder
1164369	66	1	2010	1	3	2	0	0	0	1	0	3	5	1	100	1	Alive
1164374	73	1	2010	1	3	2	0	0	0	1	0	2	5	1	100	1	Alive
1164496	73	1	2011	1	3	2	0	0	2	0	0	2	2	1	91	1	Alive
1164528	65	1	2010	1	3	2	0	0	2	0	0	2	2	1	95	1	Alive
1164719	81	1	2012	1	3	2	0	0	1	0	0	2	5	1	75	1	Alive
1164888	68	1	2010	0	2	2	0	0	2	0	0	3	1	1	97	1	Alive
1164926	84	1	2012	1	2	2	0	0	0	1	0	1	5	1	76	1	Alive
1164976	65	1	2010	1	3	1	0	0	0	1	0	3	5	1	107	1	Alive
1165003	66	1	2010	1	3	1	0	0	0	1	0	2	5	1	106	1	Alive
1165006	68	1	2010	1	3	1	0	0	0	1	0	2	5	1	106	1	Alive
1165009	70	1	2010	1	3	1	0	0	0	1	0	2	5	1	106	1	Alive
1165010	79	1	2010	1	3	1	0	0	0	1	0	3	5	1	107	1	Alive
1165027	75	1	2010	1	3	1	0	0	0	0	0	3	5	1	106	1	Alive
1165031	75	1	2010	1	2	1	0	0	0	1	0	2	5	1	106	1	Alive
1165045	65	2	2010	1	2	1	0	0	0	1	0	2	5	1	106	1	Alive
1165047	83	3	2010	0	3	1	0	0	0	0	0	2	5	1	68	0	Diseases of Heart
1165063	72	1	2011	1	2	1	0	0	0	1	0	2	5	1	95	1	Alive
1165142	66	1	2010	1	3	1	0	0	0	1	0	2	5	1	38	0	Cerebrovascular Diseases
1165147	68	1	2010	1	3	3	0	0	2	1	0	2	3	1	104	1	Alive
1165152	68	2	2010	0	2	1	0	0	0	1	0	3	5	1	33	0	Diseases of Heart
1165156	75	1	2010	1	2	2	0	0	0	0	0	2	5	1	104	1	Alive
1165346	66	1	2010	1	3	1	0	0	0	0	0	2	5	1	104	1	Alive
1165349	74	1	2010	1	3	1	0	0	0	1	0	2	5	0	91	0	Prostate
1165353	69	1	2010	0	2	1	0	0	0	1	0	3	5	1	23	1	Alive
1165354	73	1	2010	0	3	1	0	0	0	0	0	3	5	1	106	1	Alive
1165359	69	3	2010	1	3	1	0	0	0	1	0	3	5	1	103	1	Alive
1165367	81	1	2010	1	3	2	0	0	0	1	0	1	5	1	66	0	Diseases of Heart
1165394	67	2	2010	1	2	1	0	0	0	0	0	2	5	1	105	1	Alive
1165396	80	3	2010	0	3	1	0	0	0	0	0	3	5	0	11	0	Prostate
1165402	69	1	2010	0	3	1	0	0	0	1	0	2	5	1	102	1	Alive
1165403	71	2	2010	1	2	1	0	0	0	1	0	3	5	1	102	1	Alive
1165405	65	1	2010	0	3	1	0	0	0	0	0	2	5	1	104	1	Alive
1165427	76	1	2010	1	2	1	0	0	0	1	0	2	5	1	104	1	Alive
1165432	74	1	2011	1	3	1	0	0	0	1	0	2	5	1	94	1	Alive
1165457	82	3	2010	1	3	1	0	0	1	0	0	3	5	1	78	0	Other Cause of Death
1165458	78	3	2010	1	3	1	0	0	1	0	0	2	5	1	93	1	Alive
1165460	70	1	2010	0	2	1	0	0	0	1	0	2	5	1	106	1	Alive
1165461	68	1	2010	1	2	1	0	0	0	1	0	2	5	1	103	1	Alive
1165482	82	1	2010	1	3	3	0	0	0	1	0	2	5	1	103	1	Alive
1165485	67	1	2010	1	3	2	0	0	2	0	0	2	2	1	106	1	Alive
1165490	65	2	2010	0	3	2	0	0	2	0	0	2	1	1	106	1	Alive
1165503	66	1	2010	1	3	3	0	0	2	0	0	2	2	1	104	1	Alive
1165518	73	1	2010	1	2	1	0	0	0	0	0	3	5	1	68	0	Chronic Obstructive Pulmonary Disease and Allied Cond
1165522	67	1	2010	0	2	1	0	0	0	0	0	2	5	1	104	1	Alive
1165529	87	1	2010	0	3	2	0	0	0	0	0	3	5	1	51	0	Diseases of Heart
1165535	66	3	2010	1	3	1	0	0	0	0	0	2	5	1	103	1	Alive
1165538	65	1	2010	1	3	2	0	0	2	0	0	2	2	1	98	0	Alzheimers (ICD-9 and 10 only)
1165540	66	1	2010	1	3	1	0	0	0	1	0	2	5	1	102	1	Alive
1165553	69	1	2010	1	3	2	0	0	2	0	0	3	2	1	103	1	Alive
1165563	75	1	2010	1	2	2	0	0	0	0	0	2	5	1	103	1	Alive
1165585	68	1	2010	0	2	2	0	0	0	1	0	2	5	1	101	1	Alive
1165589	75	1	2010	1	3	1	0	0	0	1	0	3	5	1	103	1	Alive
1165591	73	3	2010	1	2	2	0	0	2	0	0	3	1	1	102	1	Alive
1165860	82	1	2010	1	3	2	0	0	0	1	0	3	5	1	107	1	Alive
1165874	67	1	2010	1	2	1	0	0	0	1	0	2	5	1	101	1	Alive
1165877	69	1	2010	0	2	2	0	0	2	0	0	2	2	1	102	1	Alive
1165883	68	2	2010	1	2	1	0	0	0	0	0	2	5	1	105	1	Alive
1165885	65	1	2010	0	3	2	0	1	0	1	0	3	5	1	104	1	Alive
1165888	74	1	2010	1	2	1	0	0	0	1	0	2	5	1	105	1	Alive
1165893	67	2	2010	1	3	1	0	0	0	0	0	2	5	1	104	1	Alive
1165894	71	1	2010	0	2	1	0	0	0	0	0	2	5	1	104	1	Alive
1165901	78	1	2010	1	3	1	0	0	0	1	0	2	5	1	105	1	Alive
1165907	65	1	2010	1	2	1	0	0	0	0	0	3	5	1	104	1	Alive
1165908	71	1	2010	0	3	1	0	0	0	1	0	3	5	1	68	0	Diseases of Heart
1165909	74	2	2010	0	2	1	0	0	0	1	0	3	5	1	82	0	Diseases of Heart
1165910	69	1	2010	0	2	1	0	0	0	1	0	2	5	1	105	1	Alive
1165912	68	1	2010	1	2	1	0	0	0	0	0	2	5	1	103	1	Alive
1165915	68	1	2010	0	2	1	0	0	0	0	0	2	5	1	105	1	Alive
1165918	82	1	2010	1	3	2	0	0	0	1	0	3	5	1	106	1	Alive
1165919	65	1	2010	1	3	1	0	0	1	0	0	3	5	1	105	1	Alive
1165930	68	2	2010	0	3	1	0	0	0	1	0	3	5	1	100	1	Alive
1165970	75	2	2010	1	3	1	0	0	0	0	0	3	5	1	69	0	Alzheimers (ICD-9 and 10 only)
1165974	70	1	2010	1	2	1	0	0	1	1	0	2	5	1	103	1	Alive
1165985	69	3	2010	1	2	1	0	0	0	0	0	2	5	1	103	1	Alive
1166063	68	1	2010	0	2	1	0	0	0	1	0	2	5	1	92	0	Diseases of Heart
1166108	66	1	2012	1	2	2	0	0	2	0	0	1	1	1	55	1	Alive
1166165	67	1	2010	1	2	2	0	0	2	0	0	1	1	1	105	1	Alive
1166186	65	1	2010	0	3	4	0	1	0	1	0	3	5	0	34	0	Prostate
1166281	73	1	2010	1	2	1	0	0	0	1	0	2	5	1	105	1	Alive
1166290	75	3	2010	1	3	1	0	0	0	1	0	3	5	1	54	1	Alive
1166292	78	2	2010	1	2	1	0	0	0	0	0	2	5	1	52	0	Pancreas
1166322	77	1	2011	1	2	1	0	0	0	0	0	2	5	1	95	1	Alive
1166413	69	1	2010	0	3	1	0	0	0	0	0	3	5	1	99	1	Alive
1166420	71	1	2010	0	3	2	0	0	0	0	0	2	5	1	104	1	Alive
1166429	71	3	2010	0	3	1	0	0	0	0	0	2	5	1	105	1	Alive
1166435	65	1	2010	0	3	4	1	1	1	0	0	3	5	0	5	0	Prostate
1166439	78	2	2010	1	2	1	0	0	1	0	0	1	5	1	30	0	Nephritis, Nephrotic Syndrome and Nephrosis
1166447	80	3	2010	0	3	1	0	0	0	1	0	3	5	1	103	1	Alive
1166454	66	1	2010	1	2	1	0	0	0	1	0	2	5	1	102	1	Alive
1166488	71	2	2010	1	2	1	0	0	1	0	0	2	5	1	103	1	Alive
1166498	69	1	2010	1	3	3	0	0	2	0	0	2	3	1	101	1	Alive
1166516	83	2	2010	1	3	1	0	1	0	0	0	3	5	0	32	0	Prostate
1166580	73	1	2010	1	2	2	0	0	0	1	0	1	5	1	105	1	Alive
1166683	66	1	2010	1	2	1	0	0	0	0	0	2	5	1	101	1	Alive
1166763	70	1	2010	1	3	2	0	0	2	0	0	2	3	1	99	1	Alive
1166773	78	1	2010	1	2	1	0	0	0	0	0	3	5	1	100	1	Alive
1166802	65	1	2010	1	2	2	0	0	2	0	0	2	1	1	100	1	Alive
1166838	67	1	2010	1	2	1	0	0	0	1	0	2	5	1	99	1	Alive
1167026	79	2	2010	0	2	2	0	0	0	0	0	3	5	1	107	1	Alive
1167028	66	1	2010	1	2	1	0	0	0	0	0	2	5	1	107	1	Alive
1167036	70	2	2010	0	3	1	0	0	0	0	0	2	5	1	106	1	Alive
1167039	67	2	2010	0	3	2	0	0	0	1	0	3	5	1	58	0	Other Cause of Death
1167041	66	1	2010	1	2	1	0	0	0	0	0	2	5	1	69	0	Non-Hodgkin Lymphoma
1167103	67	1	2010	0	3	1	0	0	0	1	0	2	5	1	97	1	Alive
1167105	69	2	2010	1	3	1	1	0	0	0	0	2	5	1	104	1	Alive
1167134	77	1	2010	1	3	1	0	0	0	1	0	2	5	1	103	1	Alive
1167161	73	1	2010	1	3	2	0	0	0	1	0	1	5	1	102	1	Alive
1167173	77	1	2010	1	3	1	0	0	0	1	0	2	5	1	102	1	Alive
1167176	75	1	2010	1	3	1	0	0	0	1	0	3	5	0	82	0	Prostate
1167193	73	1	2010	0	2	1	0	0	0	0	0	3	5	1	102	1	Alive
1167379	80	1	2011	1	2	1	0	0	0	0	0	3	5	1	93	1	Alive
1167396	74	1	2010	1	3	3	0	0	2	0	0	2	3	1	101	1	Alive
1167452	69	1	2010	0	2	1	0	0	0	0	0	3	5	1	88	0	Diabetes Mellitus
1167467	71	3	2011	1	2	2	0	0	0	1	0	3	5	1	44	0	Colon excluding Rectum
1167542	65	2	2010	1	2	2	0	0	2	0	0	2	1	1	101	1	Alive
1167562	87	1	2010	1	3	3	0	1	0	0	0	3	5	0	15	0	Prostate
1167572	74	3	2010	1	3	1	0	0	0	1	0	3	5	1	101	1	Alive
1167592	86	1	2010	0	2	1	0	0	1	0	0	2	5	1	100	1	Alive
1167626	67	3	2010	1	3	2	0	0	0	1	0	3	5	1	99	1	Alive
1167695	66	1	2010	1	2	2	0	0	2	0	0	3	2	1	99	1	Alive
1167772	84	3	2010	0	3	3	0	0	0	1	0	3	5	1	103	1	Alive
1167774	77	3	2010	1	3	1	0	0	0	1	0	3	5	1	38	0	Chronic Obstructive Pulmonary Disease and Allied Cond
1167776	77	1	2010	1	2	1	0	0	0	0	0	1	5	1	103	1	Alive
1167787	72	1	2010	1	3	3	0	0	2	0	0	2	3	1	95	1	Alive
1167838	75	3	2010	0	2	3	0	0	0	1	0	3	5	1	102	1	Alive
1167849	66	1	2010	1	2	1	0	0	0	1	0	1	5	1	101	1	Alive
1167903	70	1	2010	1	3	1	0	1	0	1	0	3	5	0	20	0	Prostate
1167921	79	1	2010	1	3	1	0	0	0	1	0	1	5	1	82	0	Chronic Obstructive Pulmonary Disease and Allied Cond
1167944	72	1	2010	1	3	3	0	0	2	0	0	2	4	0	41	0	Prostate
1168037	74	2	2010	1	2	1	0	0	0	1	0	3	5	1	97	1	Alive
1168038	67	1	2010	1	3	2	0	0	2	0	0	2	2	1	102	1	Alive
1168134	76	3	2010	0	3	2	0	0	0	1	0	2	5	1	105	1	Alive
1168261	72	1	2010	0	3	1	0	0	0	1	0	3	5	1	99	1	Alive
1168296	74	1	2010	1	3	2	0	0	0	1	0	3	5	1	54	0	In situ, benign or unknown behavior neoplasm
1168308	66	1	2010	1	3	2	0	0	0	0	0	1	5	1	102	1	Alive
1168385	72	3	2010	0	2	1	0	0	0	1	0	3	5	1	95	0	Other Infectious and Parasitic Diseases including HIV
1168395	70	1	2010	1	2	1	0	0	0	1	0	2	5	1	102	1	Alive
1168412	70	3	2010	0	3	2	0	1	0	0	0	3	5	0	50	0	Prostate
1168432	67	3	2010	1	3	2	0	0	2	0	0	2	4	1	103	1	Alive
1168583	71	2	2010	1	2	1	0	0	0	1	0	2	5	1	102	1	Alive
1168749	66	3	2010	0	2	1	0	0	0	0	0	3	5	1	99	1	Alive
1168766	69	3	2010	1	2	1	0	0	0	0	0	2	5	1	105	1	Alive
1168799	71	2	2010	1	3	1	0	0	0	0	0	2	5	1	106	1	Alive
1168808	72	1	2010	1	3	1	0	0	0	0	0	2	5	1	102	1	Alive
1168825	67	2	2010	1	3	2	0	0	2	0	0	2	2	1	103	1	Alive
1168839	66	2	2010	1	3	1	0	0	0	0	0	2	5	1	101	1	Alive
1168849	76	1	2010	1	3	1	0	0	1	0	0	2	5	1	99	1	Alive
1168872	76	1	2010	1	3	1	0	0	0	1	0	3	5	1	101	1	Alive
1168877	69	1	2010	1	2	1	0	0	0	1	0	2	5	1	101	1	Alive
1168943	70	1	2010	1	2	1	0	0	0	0	0	2	5	1	99	1	Alive
1168961	76	3	2010	1	3	3	0	0	2	0	0	2	3	1	103	1	Alive
1168970	65	3	2010	1	3	1	0	0	0	1	0	3	5	1	103	1	Alive
1169062	75	1	2011	0	2	1	0	0	0	1	0	2	5	1	90	1	Alive
1169104	65	1	2010	1	3	2	0	0	2	0	0	2	2	1	106	1	Alive
1169231	68	1	2010	0	3	2	0	0	2	0	0	1	3	0	87	0	Prostate
1169326	71	1	2010	1	3	2	0	0	0	1	0	1	5	1	101	1	Alive
1169329	78	1	2010	1	2	1	0	0	0	1	0	2	5	1	101	1	Alive
1169528	72	3	2010	0	2	1	0	0	0	0	0	2	5	1	106	1	Alive
1169598	74	1	2010	1	2	1	0	0	0	0	0	2	5	1	107	1	Alive
1169605	66	1	2010	1	3	2	0	0	2	0	0	2	3	1	107	1	Alive
1169701	67	1	2011	0	2	2	0	0	0	1	0	2	5	1	84	1	Alive
1169746	69	1	2010	0	2	2	0	0	2	0	0	2	1	1	50	0	Accidents and Adverse Effects
1169771	70	1	2010	1	3	2	0	0	0	1	0	3	5	1	56	0	Diseases of Heart
1169817	89	1	2012	0	3	4	1	0	0	0	0	3	5	1	2	0	Diseases of Heart
1169825	74	1	2010	1	2	1	0	0	0	0	0	2	5	1	105	1	Alive
1169864	69	1	2010	1	2	1	0	0	0	0	0	1	5	1	43	0	Melanoma of the Skin
1169876	73	2	2010	0	2	2	0	0	0	0	0	2	5	1	62	0	Chronic Obstructive Pulmonary Disease and Allied Cond
1169880	74	3	2010	1	2	1	0	0	0	0	0	2	5	1	104	1	Alive
1169925	67	2	2010	0	3	3	0	0	0	1	0	3	5	0	101	0	Prostate
1169941	75	3	2010	1	3	1	0	0	0	0	0	2	5	1	104	1	Alive
1169962	71	1	2010	1	3	2	0	0	2	0	0	1	2	1	93	1	Alive
1169993	79	1	2010	1	3	1	0	0	0	1	0	2	5	1	98	0	Other Diseases of Arteries, Arterioles, Capillaries
1170007	65	1	2010	1	3	2	0	0	2	0	0	1	2	1	106	1	Alive
1170034	68	3	2010	1	2	1	0	0	0	1	0	1	5	1	103	1	Alive
1170067	65	1	2010	0	3	1	0	0	0	0	0	2	5	1	103	1	Alive
1170153	67	1	2010	1	2	2	0	0	0	1	0	2	5	1	76	1	Alive
1170161	69	1	2010	1	3	2	0	0	2	0	0	2	1	1	106	1	Alive
1170169	66	1	2010	1	3	2	0	0	0	1	0	2	5	1	99	1	Alive
1170172	67	3	2010	1	3	2	0	0	2	0	0	1	3	1	106	1	Alive
1170175	65	1	2010	1	3	3	1	0	0	1	0	2	5	1	105	1	Alive
1170184	75	1	2010	1	2	2	0	0	0	0	0	2	5	1	106	1	Alive
1170231	65	1	2010	1	3	3	0	1	0	1	0	3	5	1	107	1	Alive
1170249	87	1	2010	1	3	4	0	1	0	0	0	3	5	0	16	0	Prostate
1170268	68	1	2010	1	3	2	0	0	2	0	0	2	2	1	102	1	Alive
1170289	69	3	2010	1	2	2	0	0	0	0	0	2	5	1	104	1	Alive
1170305	73	1	2010	0	2	1	0	0	0	0	0	2	5	1	101	1	Alive
1170531	77	1	2010	1	3	1	0	0	0	1	0	2	5	1	105	1	Alive
1170600	70	2	2010	1	3	1	0	0	0	1	0	3	5	1	103	1	Alive
1170603	73	2	2010	1	2	1	0	0	0	0	0	2	5	1	102	1	Alive
1170636	72	3	2010	0	2	1	0	0	0	1	0	3	5	1	26	0	Diseases of Heart
1170659	78	3	2012	1	2	1	0	0	0	0	0	3	5	1	76	0	Acute Myeloid Leukemia
1170707	71	1	2010	0	3	1	0	0	0	1	0	3	5	1	98	1	Alive
1170709	70	1	2010	0	2	1	0	0	0	1	0	2	5	1	99	1	Alive
1170714	73	1	2010	1	3	1	0	0	0	1	0	3	5	0	72	0	Prostate
1170723	65	1	2010	1	2	1	0	0	0	1	0	3	5	1	98	1	Alive
1170725	74	2	2010	0	2	1	0	0	0	0	0	3	5	1	85	0	Hypertension without Heart Disease
1170818	76	3	2010	1	2	1	0	0	0	1	0	2	5	1	98	1	Alive
1170820	68	1	2010	1	2	1	0	0	0	1	0	2	5	1	21	0	Brain and Other Nervous System
1170822	71	3	2010	0	3	1	0	0	0	1	0	3	5	1	102	1	Alive
1170824	78	1	2010	0	3	2	0	0	2	0	0	2	4	1	101	1	Alive
1170825	65	2	2010	1	3	1	0	0	0	1	0	3	5	0	42	0	Prostate
1170941	68	1	2010	0	3	1	1	0	0	1	0	3	5	0	53	0	Prostate
1171035	67	1	2010	1	2	2	0	0	2	0	0	2	1	1	100	1	Alive
1171086	73	3	2010	1	2	1	0	0	0	1	0	2	5	1	100	1	Alive
1171173	74	1	2010	1	3	2	0	0	0	1	0	2	5	1	96	1	Alive
1171177	69	3	2013	1	3	1	0	0	0	1	0	2	5	1	68	1	Alive
1171193	66	1	2010	1	2	1	0	0	0	0	0	1	5	1	106	1	Alive
1171321	68	1	2010	0	2	2	0	0	0	0	0	2	5	1	104	1	Alive
1171323	70	1	2010	0	3	2	0	0	0	1	0	2	5	1	104	1	Alive
1171386	75	1	2011	1	2	1	0	0	0	1	0	2	5	1	92	1	Alive
1171408	72	1	2010	1	3	1	0	0	1	0	0	2	5	1	43	0	Myeloma
1171493	66	2	2010	0	1	1	0	0	0	0	0	2	5	1	97	1	Alive
1171500	85	1	2010	0	3	1	0	1	0	0	0	3	5	0	10	0	Prostate
1171573	71	1	2010	1	2	2	0	0	0	0	0	2	5	1	100	1	Alive
1171590	76	3	2010	0	2	2	0	0	0	0	0	3	5	1	100	1	Alive
1171626	72	1	2010	0	2	1	0	0	0	0	0	3	5	1	98	1	Alive
1171646	69	1	2010	0	2	1	0	0	0	0	0	2	5	1	70	0	Chronic Liver Disease and Cirrhosis
1171752	68	1	2010	1	2	2	0	0	2	0	0	1	1	1	107	1	Alive
1171774	69	1	2010	1	3	1	0	0	0	1	0	3	5	1	98	1	Alive
1171785	76	1	2010	1	2	1	0	0	0	0	0	2	5	1	98	1	Alive
1171893	68	3	2010	1	3	3	0	0	2	0	0	2	4	1	100	1	Alive
1171918	67	1	2010	1	3	1	0	0	0	1	0	3	5	1	38	0	Suicide and Self-Inflicted Injury
1171999	77	1	2010	0	3	1	0	0	0	1	0	3	5	1	22	1	Alive
1172198	81	1	2011	1	3	1	0	0	0	1	0	3	5	1	52	0	Diseases of Heart
1172215	67	1	2010	0	3	3	0	0	2	1	0	3	4	1	107	1	Alive
1172251	84	1	2010	1	2	1	0	1	0	0	0	3	5	0	15	0	Prostate
1172254	70	1	2010	1	2	1	0	0	0	1	0	2	5	1	101	1	Alive
1172258	65	1	2010	1	2	1	0	0	1	0	0	2	5	1	106	1	Alive
1172260	65	1	2010	1	3	2	0	0	0	1	0	3	5	1	101	1	Alive
1172263	82	1	2010	1	3	2	0	0	0	0	0	2	5	0	60	0	Prostate
1172267	71	1	2010	1	3	1	0	0	0	1	0	2	5	1	101	1	Alive
1172271	72	1	2010	1	2	1	0	0	0	0	0	2	5	1	89	1	Alive
1172276	78	1	2010	1	2	1	0	0	0	0	0	2	5	1	80	0	Pneumonia and Influenza
1172277	77	1	2010	1	2	2	0	0	0	0	0	2	5	1	2	0	Diabetes Mellitus
1172282	69	1	2010	1	3	1	0	0	0	1	0	2	5	1	106	1	Alive
1172288	78	1	2010	0	2	1	0	0	0	0	0	3	5	1	104	1	Alive
1172290	67	2	2010	1	2	2	0	0	2	0	0	2	2	1	107	1	Alive
1172291	73	1	2010	1	3	1	0	0	0	1	0	2	5	1	105	1	Alive
1172294	87	1	2010	0	3	1	0	0	0	0	0	2	5	1	90	0	Nephritis, Nephrotic Syndrome and Nephrosis
1172301	68	1	2010	0	3	2	0	0	0	1	0	1	5	1	107	1	Alive
1172302	75	3	2010	1	3	1	0	0	0	1	0	2	5	1	104	1	Alive
1172359	66	1	2010	0	2	2	0	0	0	1	0	3	5	1	98	1	Alive
1172422	75	1	2010	1	3	1	0	0	0	1	0	2	5	1	98	1	Alive
1172424	65	1	2010	1	2	2	0	0	0	0	0	2	5	1	98	1	Alive
1172427	78	1	2010	1	2	1	0	0	1	0	0	3	5	0	57	0	Prostate
1172430	78	1	2010	1	2	1	0	0	0	1	0	2	5	1	98	1	Alive
1172431	66	3	2010	0	2	2	0	0	0	1	0	3	5	1	98	1	Alive
1172462	65	1	2010	1	3	2	0	0	2	0	0	2	4	1	21	0	Lung and Bronchus
1172465	78	1	2010	0	3	2	0	0	0	1	0	3	5	0	78	0	Prostate
1172467	67	1	2010	1	3	3	0	0	2	1	0	2	2	1	99	1	Alive
1172486	66	1	2010	1	2	1	0	0	0	1	0	3	5	1	103	1	Alive
1172489	69	1	2010	0	2	2	0	0	1	0	1	3	5	1	5	0	Urinary Bladder
1172492	82	1	2010	1	2	2	0	0	0	0	0	3	5	1	28	0	Non-Hodgkin Lymphoma
1172516	66	1	2010	1	3	3	0	0	2	0	0	2	2	1	102	1	Alive
1172688	78	1	2010	1	3	2	0	0	0	1	0	2	5	1	102	0	Lung and Bronchus
1172785	74	1	2013	0	3	1	0	0	0	1	0	2	5	1	71	1	Alive
1172800	81	2	2012	1	2	1	0	0	0	0	0	2	5	1	83	1	Alive
1172854	65	1	2010	1	3	2	0	0	2	0	0	2	4	1	101	1	Alive
1172906	70	1	2010	0	3	2	0	1	0	0	1	2	5	0	28	0	Prostate
1172949	65	1	2010	1	2	1	0	0	0	1	0	3	5	1	98	1	Alive
1173064	81	3	2010	1	3	1	0	0	1	0	0	2	5	1	101	1	Alive
1173080	65	2	2010	0	3	1	0	0	0	1	0	3	5	0	19	0	Prostate
1173308	70	1	2010	1	2	1	0	0	1	0	0	1	5	1	92	1	Alive
1173326	90	3	2010	0	3	1	0	0	0	1	0	2	5	1	87	0	Cerebrovascular Diseases
1173362	66	3	2010	1	3	2	0	0	2	0	0	2	2	1	3	1	Alive
1173365	70	1	2010	1	3	1	0	0	1	0	0	2	5	1	105	1	Alive
1173368	68	1	2010	1	3	2	1	0	0	0	0	3	5	0	50	0	Prostate
1173437	65	1	2010	0	3	3	0	0	2	0	1	3	2	1	107	1	Alive
1173447	75	2	2010	1	3	1	0	0	0	1	0	2	5	1	95	1	Alive
1173485	76	3	2010	1	3	1	0	0	0	1	0	3	5	1	106	1	Alive
1173486	87	1	2010	1	3	1	0	0	1	0	0	3	5	0	4	0	Prostate
1173491	67	1	2010	1	3	2	1	0	0	0	0	3	5	0	42	0	Prostate
1173648	65	1	2010	1	2	2	0	0	2	0	0	2	1	1	99	1	Alive
1173674	68	1	2010	1	3	2	0	0	2	0	0	2	3	1	99	1	Alive
1173745	67	3	2010	1	3	2	0	0	2	0	0	2	4	1	99	1	Alive
1173922	69	3	2010	1	2	2	0	0	0	1	0	1	5	1	99	1	Alive
1173982	68	2	2010	1	2	1	0	0	0	1	0	2	5	1	102	1	Alive
1174161	73	1	2010	0	2	1	0	0	0	1	0	2	5	1	107	1	Alive
1174171	66	1	2010	0	2	1	0	0	0	0	0	2	5	1	106	1	Alive
1174172	70	1	2010	1	2	1	0	0	0	1	0	2	5	1	19	0	Other Cause of Death
1174175	66	2	2010	0	3	2	0	0	2	0	0	2	2	1	35	0	Cerebrovascular Diseases
1174177	87	1	2010	1	3	1	0	0	0	1	0	3	5	1	93	1	Alive
1174179	72	1	2010	0	2	1	0	0	0	1	0	2	5	1	105	1	Alive
1174181	71	1	2010	1	2	1	0	0	0	0	0	3	5	1	105	1	Alive
1174439	66	1	2010	1	2	2	0	0	0	0	0	2	5	1	96	1	Alive
1174450	77	2	2010	0	2	1	0	0	0	1	0	3	5	1	100	1	Alive
1174501	72	1	2010	1	2	2	0	0	2	0	0	2	2	1	97	1	Alive
1174503	66	1	2010	0	3	2	0	0	2	0	0	2	2	1	101	1	Alive
1174582	84	1	2010	0	3	2	0	0	0	0	0	2	5	1	94	1	Alive
1174585	66	1	2010	0	2	1	0	0	0	1	0	2	5	1	98	1	Alive
1174592	78	3	2010	0	3	1	0	0	0	1	0	2	5	1	98	1	Alive
1174594	85	1	2010	1	3	3	0	0	0	1	0	3	5	1	92	1	Alive
1174669	67	1	2012	0	3	1	0	0	0	0	0	2	5	1	72	1	Alive
1174698	65	1	2010	1	2	2	0	0	2	0	0	3	2	1	99	1	Alive
1174720	67	1	2010	0	3	2	0	0	2	0	0	2	3	1	96	1	Alive
1174741	68	1	2010	1	3	2	0	1	2	0	0	3	2	1	97	1	Alive
1174743	76	1	2010	0	3	2	0	0	0	0	0	3	5	1	96	1	Alive
1174777	69	3	2010	0	3	1	0	0	0	1	0	2	5	1	99	1	Alive
1174798	72	1	2012	1	2	1	0	0	0	0	0	3	5	1	73	1	Alive
1174841	72	1	2010	1	2	2	0	0	0	0	0	3	5	1	91	1	Alive
1174864	81	1	2010	1	3	2	0	0	0	1	0	2	5	1	33	0	Diseases of Heart
1174867	70	2	2010	0	2	1	0	0	0	0	0	2	5	1	18	0	Kidney and Renal Pelvis
1175076	76	2	2010	0	3	1	0	0	1	1	0	3	5	1	98	1	Alive
1175084	69	1	2010	0	3	3	0	0	2	0	0	3	2	1	100	1	Alive
1175088	68	1	2010	0	2	2	0	0	2	0	0	2	3	1	100	1	Alive
1175167	65	1	2010	1	3	2	0	0	0	1	0	2	5	1	99	1	Alive
1175192	70	1	2010	1	2	1	0	0	0	1	0	2	5	1	107	1	Alive
1175232	68	1	2010	1	3	3	0	0	2	0	0	2	3	0	81	0	Prostate
1175274	74	1	2012	1	2	2	0	0	0	0	0	1	5	1	82	1	Alive
1175278	68	1	2010	1	2	1	0	0	0	1	0	2	5	1	107	1	Alive
1175464	77	1	2010	1	3	2	0	0	0	1	0	2	5	1	104	1	Alive
1175477	66	1	2010	1	3	3	0	0	2	0	0	2	2	1	104	1	Alive
1175500	67	1	2010	0	3	2	0	0	0	1	0	2	5	0	64	0	Prostate
1175515	70	1	2010	1	2	1	0	0	0	1	0	3	5	1	104	1	Alive
1175518	73	1	2010	1	3	3	0	0	2	0	0	3	3	1	104	1	Alive
1175557	83	3	2010	1	3	1	0	0	0	0	0	3	5	1	91	1	Alive
1175568	73	1	2010	1	3	1	0	0	0	1	0	3	5	1	93	0	Pneumonia and Influenza
1175592	86	1	2010	1	3	4	0	1	0	0	0	3	5	0	7	0	Prostate
1175595	67	1	2010	1	2	1	0	0	0	1	0	3	5	1	100	1	Alive
1175598	66	1	2010	0	2	1	0	0	0	1	0	2	5	1	100	1	Alive
1175602	71	1	2010	1	2	1	0	0	0	1	0	2	5	1	100	1	Alive
1175603	73	1	2010	1	2	2	0	0	1	0	0	2	1	1	100	1	Alive
1175609	74	3	2010	1	3	1	0	0	0	1	0	2	5	1	106	1	Alive
1175613	75	3	2010	0	2	1	0	0	0	1	0	3	5	1	103	1	Alive
1175616	68	3	2010	1	2	2	0	0	2	0	0	2	2	1	100	1	Alive
1175619	68	2	2010	1	2	1	0	0	0	0	0	2	5	1	105	1	Alive
1175637	65	1	2010	1	2	2	0	0	2	0	0	2	2	1	91	0	Esophagus
1175657	67	3	2010	1	3	2	0	0	0	1	0	3	5	1	98	1	Alive
1175669	65	1	2010	1	3	2	0	0	2	0	0	2	2	1	99	1	Alive
1175690	77	1	2010	1	2	1	0	0	0	0	0	1	5	1	34	0	Intrahepatic Bile Duct
1175695	66	1	2010	0	2	2	0	0	0	0	0	2	5	1	100	1	Alive
1175698	82	3	2010	1	3	1	0	0	0	0	0	3	5	1	92	0	Aleukemic, Subleukemic and NOS
1175704	66	2	2010	0	2	1	0	0	0	1	0	2	5	1	101	1	Alive
1175706	65	2	2010	0	2	1	0	0	0	1	0	2	5	1	99	1	Alive
1175716	91	1	2010	1	3	4	0	1	0	0	0	3	5	0	8	0	Prostate
1175719	70	1	2010	1	2	1	0	0	0	1	0	2	5	1	101	1	Alive
1175759	65	1	2010	0	2	1	0	0	0	0	0	1	5	1	102	1	Alive
1175798	68	1	2010	1	3	3	0	0	2	0	0	3	2	1	99	1	Alive
1175804	65	3	2010	1	3	2	0	0	2	0	0	2	4	1	105	1	Alive
1175873	84	1	2010	1	3	2	0	0	0	0	0	3	5	1	105	1	Alive
1175880	67	3	2010	1	3	2	0	0	0	0	0	3	5	1	101	1	Alive
1175884	71	1	2010	1	2	1	0	0	0	0	0	2	5	1	100	1	Alive
1175890	66	1	2010	1	3	1	0	0	0	1	0	2	5	1	100	1	Alive
1175917	75	1	2010	1	2	1	0	0	0	1	0	2	5	1	105	1	Alive
1175923	67	3	2011	1	2	1	0	0	0	0	0	2	5	1	24	0	Lung and Bronchus
1175936	75	3	2010	1	2	1	0	0	0	1	0	2	5	1	82	1	Alive
1176024	72	1	2010	1	2	1	0	0	0	0	0	2	5	1	102	1	Alive
1176028	72	1	2010	0	3	2	0	0	0	1	0	2	5	0	47	0	Prostate
1176063	69	1	2010	0	3	2	0	0	2	0	0	3	2	1	97	1	Alive
1176099	71	1	2010	1	3	3	1	1	0	1	0	3	5	0	7	0	Prostate
1176177	70	2	2010	1	2	1	0	0	0	0	0	2	5	1	101	1	Alive
1176230	86	1	2010	1	2	1	0	0	0	1	0	3	5	1	81	0	Non-Hodgkin Lymphoma
1176283	67	1	2010	1	2	1	0	0	0	0	0	2	5	1	98	1	Alive
1176309	93	1	2010	0	3	2	0	0	0	0	0	3	5	1	38	0	Other Cause of Death
1176327	67	1	2010	0	3	2	0	0	0	1	0	2	5	1	100	1	Alive
1176415	74	1	2010	0	2	1	0	0	0	1	0	3	5	1	99	1	Alive
1176420	83	3	2010	0	3	2	0	1	1	0	0	3	5	0	48	0	Prostate
1176496	77	1	2010	1	2	2	0	0	0	0	0	2	5	1	97	1	Alive
1176515	70	2	2010	1	3	1	0	0	0	0	0	2	5	1	102	1	Alive
1176520	67	2	2010	0	3	2	0	0	2	0	0	2	2	1	100	1	Alive
1176523	74	1	2010	1	3	1	0	0	0	0	0	2	5	1	102	1	Alive
1176524	72	1	2010	1	2	3	0	0	2	0	0	2	1	1	99	1	Alive
1176539	65	3	2010	1	3	1	0	0	0	1	0	3	5	1	97	1	Alive
1176724	74	1	2010	1	3	2	0	0	0	1	0	2	5	1	95	1	Alive
1176779	88	3	2010	0	2	1	0	0	0	0	0	3	5	1	4	0	Miscellaneous Malignant Cancer
1176877	77	1	2010	0	2	1	0	0	0	0	0	2	5	1	100	1	Alive
1176910	66	1	2010	1	3	2	0	0	2	0	0	2	3	1	97	1	Alive
1176915	65	3	2010	1	2	2	0	0	0	0	0	2	5	1	97	1	Alive
1176924	74	1	2010	1	3	2	0	0	0	1	0	2	5	1	98	1	Alive
1176939	67	1	2010	1	2	2	0	0	2	0	0	2	1	1	97	1	Alive
1176945	82	1	2010	1	2	1	0	0	0	1	0	2	5	1	97	1	Alive
1176963	65	1	2010	1	3	2	0	0	2	0	0	2	2	1	97	1	Alive
1176974	73	1	2010	0	2	1	0	0	0	0	0	2	5	0	95	0	Prostate
1177063	87	1	2010	1	3	2	0	1	0	0	0	3	5	0	10	0	Lung and Bronchus
1177067	69	1	2010	1	3	1	0	0	0	0	0	3	5	1	106	1	Alive
1177068	67	1	2010	1	2	1	0	0	0	1	0	3	5	1	83	0	Pancreas
1177084	65	3	2010	1	3	3	0	0	2	0	0	2	2	1	101	1	Alive
1177127	69	1	2010	0	3	1	0	0	0	1	0	2	5	1	101	1	Alive
1177129	81	1	2010	1	3	2	0	0	0	0	0	3	5	1	100	1	Alive
1177245	67	2	2010	0	3	2	0	0	0	0	0	3	5	0	40	0	Prostate
1177253	73	1	2010	0	2	2	0	0	0	0	0	2	5	1	100	1	Alive
1177258	69	3	2010	1	2	1	0	0	0	1	0	2	5	1	97	1	Alive
1177304	76	1	2012	0	2	1	0	0	0	1	0	2	5	1	82	1	Alive
1177317	68	2	2010	0	3	3	1	0	2	0	0	3	3	1	97	1	Alive
1177341	71	1	2010	1	3	1	0	0	0	1	0	2	5	1	92	0	Pancreas
1177381	80	1	2010	0	3	1	0	0	0	1	0	2	5	1	61	0	Pneumonia and Influenza
1177383	82	1	2010	1	2	1	0	0	1	0	0	3	5	1	97	1	Alive
1177446	73	1	2011	1	2	1	0	0	0	0	0	2	5	1	90	1	Alive
1177511	65	3	2010	1	3	2	0	0	2	0	0	2	2	1	98	1	Alive
1177576	69	3	2010	0	2	1	0	0	0	1	0	2	5	1	75	0	Other Cause of Death
1177591	67	2	2010	1	3	1	0	0	1	1	0	3	5	1	97	1	Alive
1177798	72	1	2010	1	3	3	0	0	0	1	0	3	5	0	73	0	Prostate
1177815	69	1	2010	1	3	4	0	0	2	0	0	2	3	1	98	1	Alive
1177828	76	1	2010	1	3	2	0	0	0	1	0	3	5	1	98	1	Alive
1177847	65	1	2010	1	3	1	0	0	2	0	0	2	2	1	97	1	Alive
1177900	69	1	2011	1	2	1	0	0	0	0	0	2	5	1	92	1	Alive
1177906	72	1	2010	1	3	2	1	0	2	0	0	3	3	1	105	1	Alive
1177952	73	3	2010	1	2	1	0	0	0	1	0	3	5	1	102	1	Alive
1177995	79	3	2011	1	2	1	0	0	0	0	0	3	5	1	46	0	Lung and Bronchus
1178170	68	1	2010	0	2	1	0	0	0	1	0	2	5	1	97	1	Alive
1178175	78	1	2010	1	3	1	0	0	0	1	0	3	5	1	98	1	Alive
1178181	75	1	2010	1	3	1	0	0	0	1	0	2	5	1	97	1	Alive
1178187	84	3	2010	0	3	1	0	0	0	0	0	3	5	0	47	0	Prostate
1178220	87	1	2010	0	3	2	0	0	0	0	0	3	5	0	47	0	Prostate
1178259	76	1	2010	0	3	1	0	0	0	1	0	3	5	1	98	1	Alive
1178276	71	1	2010	1	2	1	0	0	0	1	0	1	5	1	85	0	Diseases of Heart
1178277	72	1	2010	1	3	1	0	0	0	1	0	3	5	1	98	1	Alive
1178320	70	1	2014	0	1	1	0	0	0	0	0	2	5	1	59	1	Alive
1178505	70	3	2010	1	3	2	0	1	0	0	0	3	5	0	23	0	Prostate
1178532	74	1	2010	0	2	1	0	0	0	0	0	3	5	1	104	0	Soft Tissue including Heart
1178567	82	1	2010	0	3	1	0	0	0	0	0	2	5	1	98	1	Alive
1178585	65	1	2010	1	3	1	0	0	0	1	0	2	5	1	97	1	Alive
1178642	66	3	2010	0	2	2	0	0	0	0	0	2	5	1	96	1	Alive
1178803	87	3	2010	1	3	1	0	0	1	0	0	3	5	1	4	0	Lung and Bronchus
1178920	69	1	2010	1	3	4	0	0	0	1	0	3	5	1	96	1	Alive
1178937	76	3	2010	1	3	2	0	0	0	1	0	3	5	0	101	0	Prostate
1178990	66	2	2010	0	3	1	0	0	0	1	0	2	5	1	96	1	Alive
1179041	77	1	2010	1	2	1	0	0	0	1	0	2	5	1	107	1	Alive
1179096	84	1	2010	0	3	2	0	0	0	1	0	3	5	1	87	0	Other Cause of Death
1179105	75	1	2010	1	2	1	0	0	0	1	0	2	5	1	86	1	Alive
1179130	70	1	2010	0	3	2	0	0	2	0	0	3	2	1	69	0	Diabetes Mellitus
1179134	66	2	2010	0	3	3	0	0	0	1	0	3	5	1	99	1	Alive
1179150	85	1	2010	1	3	1	0	0	0	0	0	2	5	1	106	1	Alive
1179162	68	1	2010	1	3	2	0	0	2	0	0	2	2	1	107	1	Alive
1179168	68	1	2010	1	3	2	0	0	2	0	0	2	2	1	106	1	Alive
1179198	76	1	2010	1	2	1	0	0	1	0	0	2	5	1	97	1	Alive
1179232	65	1	2010	1	2	1	0	0	0	0	0	2	5	1	94	1	Alive
1179233	70	1	2010	1	3	1	0	0	0	1	0	2	5	1	96	1	Alive
1179283	70	3	2010	0	2	2	0	0	0	0	0	2	5	1	97	1	Alive
1179293	80	1	2010	0	3	2	0	0	0	0	0	3	5	1	97	1	Alive
1179295	66	2	2010	1	3	1	0	0	0	1	0	3	5	1	96	0	Stomach
1179330	68	1	2010	0	3	2	0	0	2	0	0	2	2	1	96	1	Alive
1179359	67	3	2010	0	2	1	0	0	0	1	0	3	5	1	98	1	Alive
1179386	65	1	2010	0	3	1	0	0	0	1	0	2	5	1	97	1	Alive
1179399	75	1	2010	1	2	1	0	0	0	0	0	2	5	1	96	1	Alive
1179407	65	1	2010	0	2	1	0	0	0	0	0	2	5	1	98	1	Alive
1179446	70	2	2010	1	3	1	0	0	0	1	0	3	5	1	96	1	Alive
1179509	76	1	2010	1	3	2	0	0	0	1	0	3	5	1	84	0	Lung and Bronchus
1179550	65	1	2010	0	2	1	0	0	0	0	0	2	5	1	103	0	Acute Myeloid Leukemia
1179561	72	1	2010	0	3	2	0	0	2	0	0	2	3	1	100	1	Alive
1179572	78	1	2010	0	2	1	0	0	0	0	0	2	5	1	83	0	Urinary Bladder
1179577	67	1	2010	1	3	2	0	0	0	0	0	2	5	1	18	0	Diseases of Heart
1179591	66	2	2010	0	2	1	0	0	1	0	0	2	5	1	22	0	Aortic Aneurysm and Dissection
1179598	67	1	2010	0	3	1	0	0	0	1	0	2	5	1	101	1	Alive
1179629	75	1	2010	0	3	3	0	0	0	0	0	3	5	1	65	0	Diseases of Heart
1179642	69	1	2010	0	2	1	0	0	0	0	0	2	5	1	100	1	Alive
1179643	69	3	2010	1	2	2	0	0	0	0	0	3	5	1	105	1	Alive
1179669	66	1	2010	0	2	1	0	0	0	1	0	3	5	1	102	1	Alive
1179703	67	1	2010	0	3	3	1	0	2	1	0	2	4	0	50	0	Prostate
1179723	67	1	2010	1	2	1	0	0	0	1	0	2	5	1	101	1	Alive
1179793	79	1	2010	0	3	3	0	0	0	1	0	2	5	1	53	0	Diseases of Heart
1179896	69	1	2010	1	2	1	0	0	0	1	0	2	5	1	97	1	Alive
1179901	65	1	2010	1	2	1	0	0	0	0	0	2	5	1	96	1	Alive
1179957	67	1	2010	0	3	1	0	0	0	0	0	2	5	1	96	1	Alive
1179960	65	1	2010	0	2	1	0	0	0	0	0	2	5	1	96	1	Alive
1179962	70	1	2010	1	2	1	0	0	0	0	0	3	5	1	97	1	Alive
1180077	79	1	2010	1	3	2	0	0	0	1	0	1	5	1	48	0	Cerebrovascular Diseases
1180224	70	2	2010	1	3	1	0	0	0	1	0	2	5	1	98	1	Alive
1180299	70	3	2010	1	3	1	0	0	0	1	0	3	5	1	103	1	Alive
1180306	67	1	2010	1	3	1	0	0	0	1	0	2	5	1	97	1	Alive
1180309	71	1	2010	0	3	1	0	0	0	1	0	3	5	1	102	1	Alive
1180315	66	1	2010	1	3	1	0	0	0	0	0	2	5	1	100	1	Alive
1180382	66	1	2010	0	2	1	0	0	0	1	0	2	5	1	68	0	Diseases of Heart
1180431	72	1	2010	1	3	2	0	0	2	1	0	3	2	1	102	1	Alive
1180533	75	1	2010	1	3	1	0	0	0	1	0	2	5	1	101	1	Alive
1180557	67	1	2010	1	3	3	0	0	2	0	0	2	3	1	100	1	Alive
1180650	70	3	2010	1	3	2	0	0	2	0	0	3	3	1	99	1	Alive
1180798	72	3	2010	1	3	1	0	0	0	0	0	3	5	1	96	1	Alive
1180821	69	1	2010	1	2	1	0	0	0	0	0	2	5	1	91	0	Myeloma
1180823	65	1	2010	0	2	1	0	0	0	0	0	2	5	1	64	0	Non-Hodgkin Lymphoma
1180845	65	1	2010	1	2	1	0	0	0	1	0	2	5	1	96	1	Alive
1180887	67	1	2013	0	3	2	0	0	0	1	0	1	5	1	68	1	Alive
1180918	74	1	2010	1	2	2	0	0	0	1	0	2	5	1	102	1	Alive
1180929	73	1	2010	1	3	1	0	0	0	1	0	3	5	0	97	0	State DC not available or state DC available but no COD
1181120	73	3	2010	1	2	1	0	0	0	1	0	3	5	1	101	1	Alive
1181122	67	3	2010	1	2	1	0	0	0	1	0	3	5	1	98	1	Alive
1181124	67	1	2010	1	2	1	0	0	0	1	0	2	5	1	101	1	Alive
1181287	67	1	2010	1	2	2	0	0	0	0	0	1	5	1	100	1	Alive
1181290	73	1	2010	1	2	1	0	0	0	1	0	2	5	1	100	1	Alive
1181370	75	1	2010	1	3	1	0	0	0	1	0	2	5	1	102	1	Alive
1181423	70	1	2010	1	2	2	0	0	2	0	0	2	1	1	106	1	Alive
1181427	67	1	2010	1	2	2	0	0	2	0	0	2	1	1	101	1	Alive
1181460	70	1	2010	1	3	1	0	0	0	1	0	2	5	1	98	1	Alive
1181496	70	2	2010	1	3	1	0	0	0	1	0	3	5	1	67	0	Accidents and Adverse Effects
1181564	71	1	2010	1	2	1	0	0	0	0	0	2	5	1	96	1	Alive
1181565	81	1	2010	0	3	1	0	0	0	1	0	3	5	1	96	1	Alive
1181602	77	1	2010	0	2	1	0	0	0	0	0	3	5	1	96	1	Alive
1181653	68	1	2010	1	2	1	0	0	0	1	0	2	5	1	100	1	Alive
1181671	72	1	2010	1	3	1	0	0	0	1	0	2	5	1	106	1	Alive
1181678	72	1	2010	1	2	1	0	0	1	0	0	1	5	1	104	1	Alive
1181686	70	1	2010	1	2	1	0	0	0	1	0	2	5	1	107	1	Alive
1181693	68	1	2010	0	2	1	0	0	0	0	0	1	5	1	97	1	Alive
1181696	65	1	2010	1	2	2	0	0	2	0	0	2	1	1	98	1	Alive
1181744	68	1	2010	1	3	2	0	0	0	1	0	2	5	1	103	1	Alive
1181753	68	1	2010	1	2	2	0	0	0	0	0	3	5	1	102	1	Alive
1181930	75	1	2010	1	3	4	0	0	2	0	0	2	3	1	103	1	Alive
1181932	71	1	2010	1	3	2	0	0	2	0	0	2	3	1	100	1	Alive
1181938	74	1	2010	1	3	2	0	0	2	0	0	3	3	1	99	1	Alive
1182065	79	1	2010	1	3	2	0	0	0	1	0	2	5	1	93	1	Alive
1182215	77	3	2010	1	3	1	0	0	0	1	0	2	5	1	101	1	Alive
1182217	76	2	2010	0	3	2	0	0	1	1	0	1	5	1	2	0	Diseases of Heart
1182221	78	1	2010	1	2	2	0	0	0	1	0	2	5	1	107	1	Alive
1182224	69	1	2010	1	3	2	0	0	2	0	0	1	3	1	101	1	Alive
1182390	69	1	2010	1	3	3	0	0	2	1	0	2	4	1	100	1	Alive
1182549	67	1	2011	0	2	1	0	0	0	0	0	2	5	1	90	1	Alive
1182597	67	1	2010	1	3	2	0	0	2	0	0	3	4	1	100	1	Alive
1182631	77	1	2010	1	2	3	0	0	2	1	0	2	2	1	98	1	Alive
1182657	79	1	2010	0	2	1	0	0	0	1	0	2	5	1	96	1	Alive
1182704	79	2	2010	0	2	1	0	0	0	0	0	2	5	1	37	0	Hypertension without Heart Disease
1182730	66	1	2010	0	3	2	0	0	2	0	0	2	2	1	97	1	Alive
1182763	81	1	2010	0	3	1	0	0	0	1	0	3	5	1	96	1	Alive
1182871	70	1	2010	1	3	2	0	0	2	0	0	1	2	1	102	1	Alive
1182879	75	3	2010	1	2	2	0	0	0	1	0	2	5	1	104	1	Alive
1182881	67	2	2010	0	3	2	0	0	0	1	0	2	5	1	98	1	Alive
1182983	69	2	2010	1	2	2	0	0	2	0	0	2	1	1	98	1	Alive
1182984	66	1	2010	0	3	1	0	0	0	0	0	3	5	0	98	0	Prostate
1182985	69	1	2010	1	3	2	0	0	0	1	0	2	5	1	95	1	Alive
1182989	74	3	2010	1	3	1	0	0	0	1	0	3	5	1	92	0	Diseases of Heart
1183063	73	1	2010	1	2	1	0	0	0	0	0	3	5	1	100	1	Alive
1183069	79	1	2010	1	3	2	0	0	0	1	0	2	5	1	79	0	Other Cause of Death
1183072	73	1	2010	0	2	2	0	0	0	0	0	3	5	1	98	1	Alive
1183077	69	1	2010	1	3	3	0	0	2	0	0	2	2	1	98	1	Alive
1183080	70	1	2010	1	3	3	0	0	2	0	0	2	2	1	101	1	Alive
1183112	74	2	2010	0	3	2	0	0	0	0	0	3	5	1	96	1	Alive
1183119	70	3	2010	1	2	2	0	0	0	1	0	3	5	1	100	1	Alive
1183124	78	1	2010	1	2	2	0	0	0	1	0	1	5	1	100	1	Alive
1183126	69	1	2010	1	2	1	0	0	0	0	0	2	5	1	100	1	Alive
1183191	72	3	2010	1	3	1	0	0	0	1	0	2	5	1	101	1	Alive
1183193	67	1	2010	1	3	3	0	0	2	0	0	2	3	1	94	1	Alive
1183195	72	1	2010	1	2	2	0	0	2	0	0	3	1	1	100	1	Alive
1183198	81	1	2010	0	3	1	0	0	0	0	0	3	5	1	32	0	Hypertension without Heart Disease
1183200	67	3	2010	0	2	1	0	0	0	0	0	2	5	1	103	1	Alive
1183201	79	3	2010	1	3	1	0	0	0	0	0	3	5	1	97	1	Alive
1183204	81	1	2010	1	3	1	0	0	0	1	0	2	5	0	85	0	Prostate
1183215	68	1	2010	0	2	2	0	0	0	0	0	2	5	1	68	1	Alive
1183216	70	3	2010	0	2	1	0	0	0	1	0	2	5	1	97	1	Alive
1183217	65	3	2010	0	2	1	0	0	0	1	0	3	5	1	97	1	Alive
1183246	72	1	2010	0	3	2	0	0	0	1	0	2	5	1	96	1	Alive
1183272	78	3	2010	1	3	2	0	0	0	1	0	2	5	1	98	1	Alive
1183397	65	1	2010	1	2	1	0	0	0	0	0	2	5	1	96	1	Alive
1183498	71	1	2010	0	3	2	0	0	2	0	0	2	2	1	97	1	Alive
1183500	65	1	2010	0	3	2	0	0	2	0	0	3	3	1	97	1	Alive
1183516	75	1	2010	1	2	1	0	0	0	1	0	2	5	1	97	1	Alive
1183529	68	1	2010	1	2	1	0	0	0	0	0	2	5	1	97	1	Alive
1183530	67	1	2010	1	2	2	0	0	2	0	0	1	1	1	97	1	Alive
1183531	75	1	2010	1	3	1	0	0	0	1	0	2	5	0	63	0	Prostate
1183564	69	1	2010	1	3	2	0	0	2	0	0	2	3	1	96	1	Alive
1183570	66	1	2010	1	3	2	0	0	2	0	0	1	2	1	97	1	Alive
1183625	68	1	2010	1	2	2	0	0	0	1	0	2	5	1	96	1	Alive
1183638	67	1	2010	1	2	2	0	0	2	0	0	2	1	1	96	1	Alive
1183708	78	1	2010	1	3	1	0	0	0	1	0	2	5	1	105	1	Alive
1183739	76	2	2010	1	3	3	0	0	2	0	0	3	4	1	92	1	Alive
1183742	66	1	2010	0	3	3	0	0	2	0	0	2	2	1	100	1	Alive
1183746	75	2	2010	1	3	1	0	0	0	1	0	3	5	1	77	0	Other Cause of Death
1183760	74	1	2010	0	2	1	0	0	0	0	0	2	5	1	74	0	Other Cause of Death
1183763	67	1	2010	0	2	1	0	0	0	1	0	2	5	1	96	1	Alive
1183795	70	3	2011	1	3	2	0	0	0	1	0	1	5	1	92	1	Alive
1183816	80	1	2010	1	3	2	0	0	0	1	0	3	5	1	99	0	Diseases of Heart
1183818	76	1	2010	1	3	1	0	0	0	1	0	3	5	1	104	1	Alive
1183821	73	1	2010	0	2	1	0	0	0	0	0	2	5	1	102	1	Alive
1183944	65	1	2010	0	1	2	0	0	0	1	0	1	5	1	96	1	Alive
1183987	70	1	2010	0	2	1	0	0	0	0	0	2	5	1	99	1	Alive
1184009	75	1	2010	1	3	2	0	0	0	1	0	2	5	1	100	1	Alive
1184021	84	2	2010	1	3	2	0	0	0	1	0	2	5	1	36	0	Other Cause of Death
1184088	71	1	2010	1	3	3	0	0	2	0	0	2	2	1	96	1	Alive
1184165	68	3	2010	0	2	1	0	0	0	0	0	3	5	1	98	1	Alive
1184167	79	1	2010	0	3	1	0	0	0	1	0	3	5	1	47	1	Alive
1184238	66	1	2010	1	3	2	0	0	2	0	0	2	2	1	87	1	Alive
1184244	83	3	2010	1	3	1	0	0	0	1	0	3	5	1	63	0	Other Cause of Death
1184390	66	3	2010	1	3	2	0	0	2	0	0	2	3	1	100	1	Alive
1184407	68	1	2010	1	2	1	0	0	0	1	0	2	5	1	98	1	Alive
1184453	93	3	2010	1	3	1	0	0	1	0	0	3	5	1	28	0	Alzheimers (ICD-9 and 10 only)
1184515	85	1	2010	0	3	1	0	0	0	0	0	3	5	1	19	0	Colon excluding Rectum
1184641	67	1	2010	1	2	2	0	0	0	0	0	1	5	1	99	1	Alive
1184643	66	1	2010	1	3	3	0	0	2	1	0	2	4	0	97	0	Prostate
1184647	76	3	2010	0	2	1	0	0	0	0	0	3	5	1	98	1	Alive
1184689	65	1	2010	1	3	2	0	0	0	1	0	2	5	1	98	1	Alive
1184692	84	3	2010	0	3	1	0	0	0	0	0	3	5	1	25	0	Aleukemic, Subleukemic and NOS
1184704	72	1	2010	0	3	1	0	0	0	1	0	2	5	1	97	1	Alive
1184720	69	2	2010	1	2	2	0	0	2	0	0	2	1	1	97	1	Alive
1184724	77	1	2010	1	2	1	0	0	0	1	0	1	5	1	101	1	Alive
1184726	67	2	2010	1	2	1	0	0	0	1	0	2	5	1	102	1	Alive
1184729	79	1	2010	0	3	2	0	0	0	0	0	2	5	1	43	0	Diabetes Mellitus
1184771	73	1	2010	1	3	1	0	0	0	1	0	2	5	0	79	0	Prostate
1184774	70	1	2010	1	3	2	0	0	2	0	0	2	2	1	104	1	Alive
1184810	76	2	2010	1	2	1	0	0	1	1	0	2	5	1	52	0	Acute Myeloid Leukemia
1184832	72	2	2010	0	2	1	0	0	0	1	0	2	5	1	96	1	Alive
1184885	65	1	2010	0	3	2	0	0	0	0	0	2	5	1	101	1	Alive
1184886	69	1	2010	0	3	2	0	0	2	0	0	3	2	1	51	0	Alzheimers (ICD-9 and 10 only)
1184894	73	1	2010	1	3	2	0	0	0	1	0	3	5	1	102	1	Alive
1184904	72	3	2010	1	2	2	0	0	2	0	0	2	2	1	96	1	Alive
1184934	65	2	2010	1	3	1	0	0	0	1	0	3	5	1	99	1	Alive
1184937	76	1	2010	0	4	2	0	0	0	1	0	2	5	1	104	1	Alive
1184940	66	1	2011	1	3	1	0	0	0	1	0	3	5	1	94	1	Alive
1184942	74	3	2010	1	3	1	0	0	1	1	0	3	5	1	28	0	Diseases of Heart
1184955	84	1	2010	0	3	3	0	0	0	1	0	2	5	1	68	0	Chronic Lymphocytic Leukemia
1184957	77	1	2010	1	3	2	0	0	0	1	0	3	5	1	98	1	Alive
1184960	85	1	2010	1	2	1	0	0	0	0	0	3	5	1	94	0	Alzheimers (ICD-9 and 10 only)
1184967	74	1	2010	1	3	3	0	0	1	1	0	1	5	1	90	1	Alive
1184970	68	1	2010	1	3	2	0	0	2	0	0	1	3	1	100	1	Alive
1184973	70	2	2010	0	2	1	0	0	0	0	0	2	5	1	24	1	Alive
1185039	74	1	2010	1	3	2	0	0	0	1	0	3	5	1	26	0	Other Cause of Death
1185122	80	1	2010	1	2	1	0	0	0	0	0	2	5	1	92	1	Alive
1185137	68	1	2010	1	2	2	0	0	0	0	0	2	5	1	5	1	Alive
1185146	65	1	2010	1	2	2	0	0	2	0	0	1	1	1	100	1	Alive
1185153	73	1	2010	1	3	2	0	0	2	0	0	3	2	1	100	1	Alive
1185167	65	1	2010	0	3	3	0	0	2	0	0	2	2	1	100	1	Alive
1185195	69	1	2010	1	2	1	0	0	0	1	0	2	5	1	102	1	Alive
1185327	70	1	2010	1	2	1	0	0	0	1	0	2	5	1	95	1	Alive
1185489	65	1	2010	1	2	1	0	0	0	1	0	2	5	1	91	1	Alive
1185598	73	1	2010	1	2	1	0	0	1	0	0	1	5	1	99	1	Alive
1185607	77	1	2010	1	3	1	0	0	0	1	0	3	5	1	106	1	Alive
1185619	71	3	2010	1	1	1	0	0	1	1	0	1	5	1	103	1	Alive
1185644	86	1	2010	0	4	1	0	0	1	0	0	3	5	1	39	0	Other Cause of Death
1185678	69	1	2010	1	3	2	0	0	2	0	0	2	2	1	94	1	Alive
1185702	70	1	2010	0	3	2	0	0	0	1	0	2	5	1	104	1	Alive
1185797	81	1	2010	1	3	2	0	0	0	1	0	2	5	1	64	0	Diabetes Mellitus
1185814	72	1	2010	1	3	2	0	0	2	0	0	3	2	1	100	1	Alive
1185874	75	1	2010	1	2	1	0	0	0	0	0	2	5	1	92	1	Alive
1185887	73	1	2010	1	2	1	0	0	0	0	0	2	5	1	91	1	Alive
1185904	65	1	2010	0	3	3	0	0	1	1	0	3	5	1	105	1	Alive
1186124	70	3	2010	1	2	1	0	0	0	0	0	2	5	1	91	1	Alive
1186150	72	2	2010	0	3	1	0	0	0	0	0	2	5	1	1	0	Other Cause of Death
1186172	73	1	2010	0	3	3	0	0	1	1	0	3	5	1	101	1	Alive
1186267	68	1	2010	0	3	2	0	0	0	1	0	2	5	1	92	0	Lung and Bronchus
1186357	68	2	2010	0	3	1	0	0	0	1	0	2	5	1	97	1	Alive
1186362	66	1	2010	0	2	1	0	0	0	1	0	2	5	1	17	0	Lung and Bronchus
1186406	73	1	2010	0	3	1	0	0	0	1	0	3	5	1	97	1	Alive
1186407	65	1	2010	0	2	1	0	0	0	1	0	2	5	1	97	1	Alive
1186410	76	1	2014	0	2	1	0	0	0	0	0	3	5	1	29	0	Hypertension without Heart Disease
1186442	77	1	2010	0	3	2	0	0	0	1	0	2	5	1	89	0	In situ, benign or unknown behavior neoplasm
1186458	69	3	2011	1	3	1	0	0	0	1	0	2	5	1	93	1	Alive
1186498	67	3	2010	1	2	1	0	0	0	1	0	2	5	1	101	1	Alive
1186513	76	1	2010	0	2	1	0	0	0	1	0	2	5	1	98	1	Alive
1186577	67	1	2010	0	2	1	0	0	0	0	0	2	5	1	103	1	Alive
1186587	69	3	2010	0	3	1	0	0	0	0	0	3	5	1	97	1	Alive
1186630	93	1	2010	0	3	2	0	0	1	0	0	2	5	1	55	0	Diseases of Heart
1186684	71	1	2010	1	3	2	0	0	2	0	0	1	1	1	98	1	Alive
1186705	75	1	2010	1	3	1	0	0	0	1	0	1	5	1	98	1	Alive
1186710	71	1	2011	1	3	2	1	0	0	1	0	3	5	0	18	0	Prostate
1186711	68	1	2010	1	3	2	0	0	0	1	0	3	5	0	73	0	Prostate
1186733	70	1	2011	1	3	1	0	0	0	1	0	1	5	1	90	1	Alive
1186769	71	2	2011	0	3	2	0	0	2	0	0	2	2	1	95	1	Alive
1186816	80	1	2011	1	3	3	1	1	1	1	1	2	5	0	13	0	Prostate
1186851	80	3	2011	1	3	1	0	0	0	1	0	2	5	1	8	0	Aortic Aneurysm and Dissection
1186985	70	3	2011	1	2	2	0	0	2	0	0	2	1	1	95	1	Alive
1186995	73	2	2011	1	3	2	0	0	2	0	0	2	3	1	94	1	Alive
1186996	75	1	2011	0	2	1	0	0	0	0	0	3	5	1	74	0	Chronic Obstructive Pulmonary Disease and Allied Cond
1187045	89	1	2010	0	3	1	0	0	1	0	0	3	5	1	96	1	Alive
1187082	65	1	2010	1	2	2	0	0	2	0	0	2	1	1	96	1	Alive
1187109	74	1	2010	1	3	1	0	0	0	1	0	2	5	1	96	1	Alive
1187127	70	2	2010	0	2	1	0	0	0	0	0	2	5	0	52	0	State DC not available or state DC available but no COD
1187132	76	3	2011	0	2	1	0	0	0	0	0	2	5	1	95	1	Alive
1187140	69	1	2011	0	2	1	0	0	0	0	0	1	5	1	95	1	Alive
1187153	76	2	2011	1	3	1	0	0	0	1	0	2	5	1	95	1	Alive
1187208	69	1	2011	1	2	1	0	0	0	0	0	2	5	1	95	1	Alive
1187353	65	1	2011	0	3	1	0	0	0	1	0	3	5	1	95	1	Alive
1187354	71	1	2011	0	3	1	0	0	0	1	0	3	5	1	95	0	Pancreas
1187370	74	3	2011	1	2	1	0	0	1	0	0	3	5	1	95	1	Alive
1187390	69	3	2011	1	2	1	0	0	0	1	0	3	5	1	95	1	Alive
1187466	66	1	2011	1	2	1	0	0	0	0	0	2	5	1	95	1	Alive
1187470	66	1	2011	1	2	1	0	0	0	1	0	2	5	1	95	1	Alive
1187478	71	1	2011	0	2	1	0	0	0	0	0	2	5	1	95	1	Alive
1187480	69	1	2011	1	3	2	0	0	0	1	0	2	5	1	95	1	Alive
1187517	67	1	2011	1	2	1	0	0	0	1	0	2	5	1	95	1	Alive
1187658	66	1	2010	1	2	1	0	0	0	1	0	3	5	1	96	1	Alive
1187708	65	1	2010	1	2	1	0	0	0	1	0	3	5	1	96	1	Alive
1187712	65	1	2011	0	2	2	0	0	0	0	0	2	5	1	27	0	Septicemia
1187717	72	1	2011	1	3	1	0	0	0	1	0	2	5	1	95	1	Alive
1187733	92	1	2011	1	2	2	0	0	0	1	0	3	5	1	95	1	Alive
1187777	72	1	2010	1	3	1	0	0	0	0	0	2	5	1	87	1	Alive
1187795	65	3	2013	0	3	2	0	0	2	0	0	3	2	1	68	1	Alive
1187822	75	1	2010	1	3	2	0	0	2	0	0	3	4	1	92	1	Alive
1187839	67	1	2010	1	2	1	0	0	0	0	0	2	5	1	102	1	Alive
1187915	76	1	2011	1	2	1	0	0	0	0	0	3	5	1	95	1	Alive
1187920	65	1	2011	0	2	1	0	0	0	1	0	2	5	1	95	1	Alive
1188022	66	1	2010	1	2	2	0	0	2	0	0	2	1	1	96	1	Alive
1188077	84	1	2010	1	2	4	1	1	0	0	0	3	5	0	58	0	Prostate
1188080	73	1	2010	0	3	2	0	0	2	0	0	2	2	1	96	1	Alive
1188146	65	3	2010	1	3	1	0	0	0	1	0	3	5	1	102	1	Alive
1188157	79	1	2010	1	3	2	0	0	0	1	0	3	5	1	106	1	Alive
1188180	65	2	2012	1	3	1	0	0	0	0	0	2	5	1	73	1	Alive
1188223	66	1	2010	1	2	2	0	0	0	0	0	2	5	1	97	1	Alive
1188225	73	1	2010	1	2	2	0	0	0	1	0	2	5	1	97	1	Alive
1188228	66	1	2010	1	2	2	0	0	2	0	0	3	1	1	97	1	Alive
1188271	84	3	2014	1	2	2	0	0	0	1	0	3	5	1	52	1	Alive
1188304	75	3	2010	1	3	1	0	0	0	1	0	2	5	1	103	1	Alive
1188323	72	3	2011	1	1	1	0	0	0	0	0	1	5	1	69	1	Alive
1188405	68	1	2010	1	3	2	0	0	2	0	0	1	2	1	101	1	Alive
1188407	75	1	2010	1	2	1	0	0	0	0	0	1	5	1	99	1	Alive
1188411	67	1	2010	1	2	1	0	0	0	0	0	2	5	1	100	1	Alive
1188413	78	1	2010	1	2	2	0	0	0	0	0	1	5	1	104	1	Alive
1188419	69	1	2010	1	2	1	0	0	0	0	0	1	5	1	99	1	Alive
1188422	66	2	2010	0	3	2	0	0	0	1	0	3	5	1	68	1	Alive
1188448	73	1	2010	1	3	2	0	0	0	0	0	3	5	1	12	0	Chronic Liver Disease and Cirrhosis
1188449	67	2	2010	0	2	1	0	0	0	1	0	2	5	1	105	1	Alive
1188456	70	1	2010	1	3	3	0	0	2	0	0	2	4	1	100	1	Alive
1188922	73	1	2010	0	3	2	0	0	2	0	0	3	2	1	64	0	Cerebrovascular Diseases
1188941	69	1	2011	0	3	2	0	0	0	1	0	3	5	1	94	1	Alive
1189004	74	1	2010	0	2	2	0	0	0	0	0	3	5	1	97	1	Alive
1189059	67	1	2011	1	2	1	0	0	0	0	0	2	5	1	95	1	Alive
1189082	76	3	2011	1	3	2	0	0	0	1	0	3	5	1	86	0	Other Diseases of Arteries, Arterioles, Capillaries
1189083	65	3	2011	0	2	1	0	0	0	0	0	2	5	1	94	1	Alive
1189154	65	1	2011	0	3	1	0	0	0	1	0	3	5	0	88	0	Prostate
1189163	73	1	2011	1	3	3	0	0	2	1	0	2	2	1	95	1	Alive
1189168	66	3	2011	0	3	2	0	0	0	0	0	3	5	1	95	1	Alive
1189169	67	1	2011	0	3	1	0	0	0	1	0	2	5	1	95	1	Alive
1189175	70	1	2011	1	2	1	0	0	0	0	0	2	5	1	95	1	Alive
1189178	72	1	2011	1	2	2	0	0	2	0	0	2	1	1	95	1	Alive
1189179	68	1	2011	1	2	2	0	0	0	0	0	2	5	1	95	1	Alive
1189228	74	1	2010	0	3	2	0	0	1	0	0	3	5	1	100	1	Alive
1189237	76	1	2010	1	3	2	0	0	0	0	0	2	5	1	101	1	Alive
1189257	71	2	2010	1	2	2	0	0	0	1	0	2	5	1	91	0	Diseases of Heart
1189266	71	2	2010	0	2	1	0	0	0	1	0	3	5	1	96	1	Alive
1189342	66	1	2010	0	3	1	0	0	0	1	0	3	5	1	105	1	Alive
1189386	87	1	2011	0	3	3	0	0	0	0	0	3	5	0	26	0	Prostate
1189387	65	3	2011	0	3	2	0	0	2	0	0	2	2	0	28	0	State DC not available or state DC available but no COD
1189389	70	1	2011	0	2	1	0	0	0	1	0	2	5	1	95	1	Alive
1189468	74	3	2010	1	3	2	0	0	0	1	0	3	5	1	91	1	Alive
1189535	77	3	2010	1	3	1	0	0	1	1	0	2	5	1	43	0	Other Cause of Death
1189630	70	1	2011	1	2	1	0	0	0	0	0	2	5	1	94	1	Alive
1189645	77	3	2011	0	3	1	0	0	0	0	0	3	5	0	40	0	Prostate
1189695	71	1	2011	1	3	1	0	0	0	1	0	3	5	1	95	1	Alive
1189725	86	3	2010	0	3	1	0	0	0	0	0	3	5	0	33	0	Prostate
1189764	68	3	2011	1	3	1	0	0	0	1	0	2	5	1	94	1	Alive
1189822	72	1	2011	0	1	1	0	0	0	0	0	2	5	1	95	1	Alive
1189825	65	1	2011	0	3	2	0	0	0	1	0	2	5	1	95	1	Alive
1189829	68	1	2011	0	3	1	0	0	0	1	0	2	5	1	95	1	Alive
1189832	77	1	2011	1	2	1	0	0	0	1	0	2	5	1	95	1	Alive
1189846	72	3	2011	1	2	1	0	0	0	1	0	3	5	1	95	1	Alive
1189847	70	1	2011	1	2	1	0	0	0	0	0	2	5	1	95	1	Alive
1189848	66	1	2010	1	3	3	0	0	2	1	0	3	2	1	100	1	Alive
1189891	75	3	2011	0	3	1	0	0	0	1	0	3	5	1	88	1	Alive
1189908	65	1	2011	1	2	1	0	0	0	0	0	1	5	1	94	1	Alive
1189914	65	1	2011	1	2	1	0	0	0	0	0	3	5	1	94	1	Alive
1190174	92	1	2011	0	3	1	0	0	0	0	0	3	5	0	70	0	Prostate
1190216	81	1	2010	1	3	1	0	0	0	1	0	1	5	1	97	1	Alive
1190220	73	1	2010	0	2	3	0	0	2	0	0	2	1	1	96	1	Alive
1190252	67	1	2010	0	3	2	0	0	0	0	0	3	5	1	97	1	Alive
1190254	65	1	2010	1	2	1	0	0	0	1	0	2	5	1	83	0	Other Cause of Death
1190264	68	3	2011	0	2	1	0	0	0	1	0	2	5	1	95	1	Alive
1190266	69	3	2011	1	3	2	0	0	2	0	0	3	3	1	95	1	Alive
1190290	73	3	2010	1	3	2	0	0	0	1	0	2	5	1	106	1	Alive
1190299	65	1	2010	1	2	1	0	0	0	1	0	3	5	1	100	1	Alive
1190370	71	3	2010	1	3	2	0	0	2	0	0	3	1	1	72	1	Alive
1190446	70	1	2010	1	2	1	0	0	0	0	0	2	5	1	98	1	Alive
1190546	71	1	2011	1	3	3	0	0	2	0	0	2	2	1	83	1	Alive
1190577	73	1	2011	1	2	1	0	0	0	1	0	2	5	1	94	1	Alive
1190624	65	1	2010	1	3	3	0	0	2	1	0	3	3	1	96	1	Alive
1190667	65	3	2011	1	2	2	0	0	2	0	0	2	2	1	27	1	Alive
1190675	65	1	2011	1	3	2	0	0	2	0	0	2	2	1	94	1	Alive
1190769	67	1	2010	1	3	1	0	0	0	1	0	3	5	1	98	1	Alive
1190799	85	1	2011	1	3	2	0	1	0	0	0	3	5	1	72	0	Septicemia
1190803	73	3	2011	1	2	2	0	0	0	1	0	2	5	0	94	0	State DC not available or state DC available but no COD
1190846	74	1	2011	0	3	3	0	1	0	0	0	3	5	1	27	0	Pancreas
1190849	77	3	2011	1	3	2	0	0	0	0	0	2	5	1	94	1	Alive
1190852	74	1	2011	0	3	1	0	0	0	1	0	3	5	1	94	1	Alive
1190855	65	1	2010	1	3	2	0	0	0	0	0	2	5	1	100	1	Alive
1190858	85	1	2011	1	3	2	0	0	0	0	0	3	5	1	23	0	Other Cause of Death
1190881	65	1	2010	1	2	1	0	0	0	1	0	2	5	1	93	1	Alive
1190891	80	1	2010	0	3	1	0	0	0	1	0	3	5	1	92	1	Alive
1190894	83	1	2011	1	3	2	0	0	0	0	0	2	5	1	61	0	Chronic Obstructive Pulmonary Disease and Allied Cond
1190899	73	1	2011	0	2	1	0	0	0	0	0	2	5	1	93	1	Alive
1190920	68	1	2010	1	2	1	0	0	1	0	0	2	5	1	107	1	Alive
1190924	68	2	2010	0	2	1	0	0	0	1	0	1	5	1	100	1	Alive
1190980	68	2	2011	0	3	2	0	0	0	1	0	3	5	0	82	0	Miscellaneous Malignant Cancer
1191014	67	1	2011	1	2	1	0	0	0	1	0	1	5	1	72	0	Diseases of Heart
1191049	72	3	2010	0	3	2	0	0	2	0	0	2	2	1	90	1	Alive
1191212	70	3	2010	1	3	1	0	0	0	1	0	3	5	1	99	1	Alive
1191216	69	1	2010	0	3	1	0	0	0	0	0	2	5	1	105	1	Alive
1191250	79	1	2010	0	3	3	0	0	0	0	0	3	5	1	25	0	Non-Hodgkin Lymphoma
1191251	67	1	2010	0	3	2	0	0	2	0	0	2	2	1	101	1	Alive
1191254	72	1	2010	0	3	2	0	0	2	0	0	3	4	1	96	1	Alive
1191257	78	3	2010	1	3	1	0	0	0	1	0	3	5	1	97	1	Alive
1191258	70	1	2010	0	3	2	0	0	0	1	0	2	5	1	107	1	Alive
1191297	72	1	2011	1	3	1	0	0	0	1	0	2	5	1	94	1	Alive
1191432	73	1	2010	1	3	2	1	0	2	0	0	3	3	1	9	1	Alive
1191480	68	3	2010	0	3	2	1	1	0	0	0	3	5	1	101	1	Alive
1191485	68	1	2010	0	2	2	0	0	0	0	0	2	5	1	98	1	Alive
1191497	69	1	2010	1	3	3	0	0	2	1	0	2	4	1	98	1	Alive
1191565	70	1	2011	1	2	1	0	0	1	0	0	2	5	1	93	1	Alive
1191643	65	2	2011	1	3	1	0	0	0	1	0	2	5	1	93	1	Alive
1192169	78	1	2010	1	3	2	0	0	1	0	0	2	5	1	64	0	Miscellaneous Malignant Cancer
1192240	77	3	2011	1	3	1	0	0	0	0	0	3	5	1	53	1	Alive
1192261	69	1	2010	0	3	2	0	0	0	0	0	3	5	1	91	1	Alive
1192268	69	1	2010	0	3	2	0	0	0	1	0	2	5	1	96	1	Alive
1192325	72	2	2010	0	3	1	1	0	0	1	0	3	5	1	98	1	Alive
1192378	66	1	2010	1	3	1	0	0	0	1	0	2	5	1	99	1	Alive
1192389	79	1	2011	1	3	1	0	0	0	1	0	2	5	1	95	1	Alive
1192394	70	1	2011	1	2	2	0	0	1	0	0	2	1	1	94	1	Alive
1192448	73	3	2011	0	2	1	0	0	0	0	0	2	5	1	94	1	Alive
1192452	73	3	2011	0	2	1	0	0	0	1	0	3	5	1	94	1	Alive
1192531	69	1	2011	0	3	2	0	0	0	1	0	2	5	1	92	1	Alive
1192542	74	1	2011	0	3	2	0	0	0	1	0	2	5	1	68	0	Alzheimers (ICD-9 and 10 only)
1192609	74	1	2013	0	3	1	0	0	0	0	0	3	5	1	22	0	Pancreas
1192617	68	1	2011	1	2	1	0	0	0	1	0	2	5	1	94	1	Alive
1192652	75	1	2011	1	3	2	1	1	0	0	0	3	5	0	14	0	Prostate
1192656	78	3	2011	1	2	1	0	0	0	1	0	2	5	1	89	1	Alive
1192659	65	1	2011	1	2	1	0	0	0	1	0	2	5	1	83	1	Alive
1192667	67	1	2010	1	2	2	0	0	2	0	0	2	1	1	102	1	Alive
1192764	65	1	2010	1	2	1	0	0	0	0	0	2	5	1	96	1	Alive
1192832	81	1	2011	0	3	2	0	0	0	1	0	2	5	1	93	1	Alive
1193040	68	1	2010	1	1	1	0	0	0	0	0	2	5	1	98	1	Alive
1193231	67	1	2011	1	3	3	0	0	2	0	0	2	3	1	87	0	Liver
1193240	76	1	2011	1	3	1	0	0	0	1	0	2	5	1	93	1	Alive
1193241	74	1	2011	1	3	2	0	0	0	0	0	2	5	1	93	1	Alive
1193282	69	1	2011	0	2	1	0	0	0	0	0	2	5	1	93	1	Alive
1193297	67	1	2011	1	3	1	0	0	0	1	0	2	5	1	94	1	Alive
1193309	78	1	2011	0	2	2	0	0	0	0	0	3	5	1	94	1	Alive
1193327	79	2	2011	0	3	1	0	1	0	0	0	3	5	0	53	0	Prostate
1193407	69	3	2011	1	2	1	0	0	0	0	0	3	5	1	79	1	Alive
1193421	73	2	2011	0	3	2	0	1	0	1	0	3	5	0	73	0	State DC not available or state DC available but no COD
1193441	70	3	2010	1	2	1	0	0	0	1	0	2	5	1	97	1	Alive
1193493	82	1	2011	0	3	2	0	0	0	1	0	3	5	1	94	1	Alive
1193533	68	1	2011	1	2	1	0	0	0	0	0	2	5	1	94	1	Alive
1193538	72	1	2010	1	2	1	0	0	1	0	0	1	5	1	42	1	Alive
1193541	86	1	2010	1	3	1	0	0	0	1	0	1	5	1	96	1	Alive
1193595	77	1	2010	0	3	1	0	0	0	1	0	2	5	1	107	1	Alive
1193598	69	1	2011	1	3	2	0	0	2	0	0	2	2	1	90	1	Alive
1193604	72	1	2011	1	3	3	0	0	0	1	0	3	5	1	70	0	Pneumonia and Influenza
1193639	75	1	2011	1	2	1	0	0	0	1	0	2	5	1	43	0	Non-Hodgkin Lymphoma
1193648	81	1	2010	1	2	1	0	0	0	0	0	2	5	1	94	1	Alive
1193656	76	1	2010	1	2	1	0	0	0	0	0	3	5	1	97	1	Alive
1193660	68	1	2010	1	2	2	0	0	0	0	0	1	5	1	97	1	Alive
1193662	72	1	2010	1	3	1	0	0	0	1	0	3	5	1	96	1	Alive
1193666	68	1	2010	0	3	4	0	0	2	1	0	3	3	1	96	1	Alive
1193692	65	1	2010	1	3	2	0	0	2	0	0	2	2	1	96	1	Alive
1193744	86	1	2011	1	3	3	0	1	0	1	0	3	5	0	52	0	Prostate
1193810	67	2	2011	1	3	1	0	0	0	1	0	2	5	1	94	1	Alive
1193900	68	1	2010	1	3	2	1	0	2	0	0	3	2	1	94	1	Alive
1193908	72	1	2010	1	3	2	0	0	2	0	0	2	2	1	94	1	Alive
1193976	79	1	2011	1	2	1	0	0	0	0	0	2	5	1	94	1	Alive
1193984	65	1	2011	0	2	1	0	0	0	1	0	2	5	1	93	1	Alive
1193989	80	1	2011	0	2	2	0	0	0	0	0	3	5	1	93	1	Alive
1194092	78	3	2011	1	3	2	0	0	0	1	0	3	5	1	93	1	Alive
1194098	71	1	2011	1	3	1	0	0	0	1	0	3	5	1	93	1	Alive
1194101	68	3	2011	0	2	2	0	0	0	0	0	3	5	1	93	1	Alive
1194102	75	1	2011	1	3	1	0	0	0	1	0	3	5	1	94	1	Alive
1194109	73	1	2011	1	2	2	0	0	0	0	0	2	5	1	93	1	Alive
1194113	77	1	2011	1	3	2	0	0	0	1	0	2	5	1	93	1	Alive
1194149	65	1	2010	0	2	1	0	0	0	0	0	2	5	1	78	0	Pneumonia and Influenza
1194179	70	3	2010	0	3	2	0	0	2	0	0	2	2	1	97	1	Alive
1194181	67	3	2010	1	2	2	0	0	0	1	0	3	5	1	96	1	Alive
1194252	73	1	2010	1	3	2	0	0	2	0	0	3	2	1	96	1	Alive
1194322	74	3	2011	1	3	2	0	0	2	0	0	2	2	1	95	1	Alive
1194444	72	1	2011	1	3	3	0	0	0	0	0	3	5	1	93	1	Alive
1194456	81	3	2010	1	2	1	0	0	0	0	0	3	5	1	95	1	Alive
1194558	67	1	2011	1	3	3	0	0	2	0	0	2	1	1	95	1	Alive
1194744	70	1	2011	1	2	1	0	0	0	1	0	2	5	1	93	1	Alive
1194747	70	1	2011	1	2	1	0	0	0	1	0	2	5	1	95	1	Alive
1194770	67	3	2011	1	2	2	0	0	0	1	0	2	5	1	92	1	Alive
1194779	74	1	2011	0	2	2	0	0	2	0	0	1	1	1	15	0	Urinary Bladder
1195074	68	2	2010	1	3	1	0	0	0	1	0	2	5	1	94	1	Alive
1195081	68	1	2010	1	3	1	0	0	0	1	0	3	5	1	102	1	Alive
1195135	75	1	2011	1	2	1	0	0	0	0	0	3	5	1	42	1	Alive
1195152	71	1	2011	0	2	1	0	0	0	0	0	2	5	0	24	0	Prostate
1195154	66	1	2011	0	2	1	0	0	0	0	0	2	5	1	94	1	Alive
1195236	65	1	2011	0	2	2	0	0	0	1	0	3	5	1	93	1	Alive
1195301	66	1	2011	1	2	3	0	0	2	0	0	2	1	1	93	1	Alive
1195386	66	1	2010	1	2	3	0	0	2	0	0	2	3	1	96	1	Alive
1195406	74	2	2010	1	3	3	0	0	2	0	0	3	2	1	51	1	Alive
1195419	82	1	2011	1	2	2	0	0	0	0	0	2	5	1	90	0	Urinary Bladder
1195554	65	2	2010	1	3	2	0	0	0	1	0	2	5	1	98	1	Alive
1195561	81	2	2010	0	3	1	0	0	1	0	0	1	5	1	64	0	Diseases of Heart
1195563	69	1	2010	1	3	1	0	0	0	0	0	3	5	0	96	0	State DC not available or state DC available but no COD
1195602	79	1	2011	0	2	1	0	0	0	0	0	2	5	1	93	1	Alive
1195658	65	1	2011	1	2	1	0	0	0	0	0	1	5	1	93	1	Alive
1195710	70	1	2011	1	2	1	0	0	0	1	1	3	5	1	93	1	Alive
1195748	75	1	2011	1	2	1	0	0	0	1	0	2	5	1	95	1	Alive
1195946	74	3	2010	1	3	2	0	0	2	0	0	2	2	1	98	1	Alive
1195961	65	3	2011	1	3	2	0	0	0	1	0	2	5	1	90	1	Alive
1195964	70	1	2011	1	2	1	0	0	0	0	0	2	5	1	93	0	Lung and Bronchus
1195985	74	1	2014	1	1	1	0	0	0	0	0	2	5	1	49	1	Alive
1196005	75	1	2011	1	3	1	0	0	0	1	0	2	5	1	94	1	Alive
1196011	67	1	2011	0	3	2	0	0	0	0	0	3	5	1	94	1	Alive
1196186	73	1	2011	0	2	1	0	0	0	0	0	2	5	1	93	1	Alive
1196193	66	1	2010	0	3	1	0	0	0	0	0	3	5	1	100	1	Alive
1196211	72	2	2011	0	3	1	0	0	0	1	0	3	5	1	95	1	Alive
1196213	66	2	2011	1	2	2	0	0	2	0	0	2	1	1	94	1	Alive
1196296	67	1	2011	1	2	1	0	0	0	1	0	2	5	1	91	1	Alive
1196298	70	1	2011	1	2	1	0	0	0	0	0	3	5	1	89	1	Alive
1196340	76	1	2011	1	2	1	0	0	0	0	0	2	5	1	83	0	Pneumonia and Influenza
1196342	85	1	2011	0	3	2	0	0	0	1	0	2	5	1	58	0	Cerebrovascular Diseases
1196392	68	1	2011	1	3	2	0	0	0	1	0	1	5	1	92	1	Alive
1196419	83	3	2011	1	3	1	0	0	0	0	0	2	5	1	38	0	Lung and Bronchus
1196472	65	1	2010	0	3	2	0	0	0	0	0	2	5	1	85	0	Diseases of Heart
1196487	67	1	2010	1	3	2	0	0	0	0	0	2	5	1	100	1	Alive
1196604	70	3	2010	0	3	1	0	0	0	1	0	3	5	1	101	1	Alive
1196630	69	2	2010	1	3	2	0	0	0	1	0	3	5	1	96	1	Alive
1196726	69	3	2010	1	2	1	0	0	0	0	0	1	5	1	81	1	Alive
1196728	80	3	2010	1	3	1	0	0	0	1	0	3	5	1	97	1	Alive
1196744	82	1	2010	0	3	1	0	0	0	1	0	3	5	1	90	1	Alive
1196776	77	3	2011	1	3	1	0	0	0	1	0	3	5	1	92	1	Alive
1196814	73	1	2010	1	2	2	0	0	2	0	0	2	2	1	99	1	Alive
1196817	73	1	2010	1	3	1	0	0	0	1	0	2	5	1	62	0	Lung and Bronchus
1196818	68	3	2010	1	3	2	0	0	0	1	0	1	5	1	98	1	Alive
1196823	84	1	2010	0	3	2	0	0	0	1	0	3	5	1	92	1	Alive
1196825	66	1	2010	0	3	1	0	0	0	1	0	2	5	0	95	0	Miscellaneous Malignant Cancer
1196828	72	2	2010	0	3	2	1	1	0	0	0	3	5	0	31	0	Other Cause of Death
1196888	89	1	2010	0	2	1	0	0	1	0	0	2	5	1	90	0	Cerebrovascular Diseases
1196926	73	3	2010	1	3	1	0	0	0	1	0	3	5	1	98	1	Alive
1196965	78	3	2010	1	3	1	0	0	0	1	0	2	5	1	96	1	Alive
1196975	73	1	2010	0	3	2	0	0	0	0	0	2	5	1	99	1	Alive
1196982	66	1	2010	1	2	1	0	0	0	1	0	3	5	1	102	1	Alive
1196985	68	1	2010	1	3	1	0	0	0	1	0	2	5	1	103	1	Alive
1196987	67	1	2010	0	2	1	0	0	0	0	0	3	5	1	96	1	Alive
1196990	80	2	2010	0	3	1	0	0	0	1	0	3	5	1	98	1	Alive
1197002	74	2	2010	0	3	3	1	1	0	0	0	3	5	1	23	0	Diseases of Heart
1197104	68	1	2011	1	2	1	0	0	0	1	0	2	5	1	93	1	Alive
1197110	80	1	2011	1	3	1	0	0	1	0	0	2	5	0	14	0	State DC not available or state DC available but no COD
1197177	68	1	2011	1	3	1	0	0	0	1	0	2	5	1	94	1	Alive
1197192	67	2	2011	1	2	1	0	0	0	1	0	2	5	1	92	1	Alive
1197199	73	1	2011	0	2	1	0	0	0	1	0	2	5	1	92	1	Alive
1197211	68	2	2011	1	3	3	0	0	2	0	0	3	4	1	92	1	Alive
1197282	68	1	2011	0	2	1	0	0	0	1	0	2	5	1	91	1	Alive
1197307	67	1	2011	0	2	1	0	0	0	0	0	2	5	1	91	1	Alive
1197317	69	1	2011	0	2	1	0	0	0	0	0	3	5	1	92	1	Alive
1197338	73	3	2011	0	3	1	0	0	0	1	0	2	5	1	91	1	Alive
1197343	66	1	2011	0	3	1	0	0	0	1	0	3	5	1	92	1	Alive
1197373	69	2	2011	1	3	2	0	0	2	0	0	2	2	1	92	1	Alive
1197399	74	1	2011	1	3	1	0	0	0	0	0	2	5	1	93	1	Alive
1197401	69	1	2011	1	3	1	0	0	0	1	0	3	5	1	92	1	Alive
1197403	79	2	2011	0	3	2	0	0	0	0	0	3	5	0	31	0	Prostate
1197404	85	1	2011	1	2	1	0	0	0	1	0	3	5	1	92	1	Alive
1197418	80	1	2011	1	3	2	0	0	0	1	0	3	5	1	92	1	Alive
1197431	69	1	2010	1	3	1	0	0	0	0	0	3	5	1	98	1	Alive
1197433	65	1	2010	0	2	2	0	0	0	0	0	2	5	1	98	1	Alive
1197502	67	3	2010	1	2	1	0	0	0	1	0	2	5	1	101	1	Alive
1197597	96	3	2011	0	3	1	0	1	1	1	0	3	5	0	71	0	Prostate
1197690	68	1	2011	0	3	1	0	0	0	0	0	3	5	1	93	1	Alive
1197694	75	3	2011	1	2	1	0	0	0	0	0	2	5	1	95	1	Alive
1197697	76	1	2011	1	2	2	0	0	0	1	0	2	5	1	90	1	Alive
1197714	78	1	2011	0	3	1	0	0	0	1	0	2	5	1	93	1	Alive
1197716	76	1	2010	0	2	1	0	0	0	1	0	2	5	1	106	1	Alive
1197864	70	1	2011	1	2	2	0	0	0	1	0	2	5	1	91	1	Alive
1198012	65	1	2011	1	3	2	0	0	2	0	0	3	2	1	93	1	Alive
1198074	71	3	2011	0	2	1	0	0	0	0	0	3	5	1	92	1	Alive
1198178	65	1	2011	1	3	2	0	0	2	0	0	1	2	1	95	1	Alive
1198179	74	3	2011	1	3	2	0	0	0	1	0	2	5	1	93	1	Alive
1198183	67	1	2010	1	2	3	0	0	2	0	0	3	3	1	95	1	Alive
1198192	71	1	2010	1	3	3	0	0	2	0	0	2	2	1	97	1	Alive
1198266	73	1	2010	1	3	1	0	0	0	1	0	2	5	1	91	1	Alive
1198335	71	1	2011	0	3	3	0	0	0	1	0	3	5	1	37	0	Lung and Bronchus
1198357	73	2	2011	1	3	3	1	0	2	1	0	3	3	1	93	1	Alive
1198382	73	1	2011	0	3	1	0	0	0	1	0	2	5	1	86	0	Accidents and Adverse Effects
1198469	66	3	2011	1	3	2	0	0	2	0	0	3	2	1	94	1	Alive
1198478	73	2	2011	0	3	2	0	0	0	1	0	2	5	1	84	0	Pneumonia and Influenza
1198486	68	1	2011	1	3	2	0	0	0	1	0	3	5	1	93	1	Alive
1198508	65	1	2011	1	3	1	0	0	0	1	0	3	5	1	94	1	Alive
1198525	82	3	2011	1	3	1	0	0	0	0	0	2	5	1	93	1	Alive
1198585	68	1	2011	0	3	2	0	0	2	0	0	2	2	1	93	1	Alive
1198601	70	2	2011	0	3	2	0	0	0	1	0	3	5	1	91	1	Alive
1198686	69	1	2011	0	3	3	0	0	2	1	0	2	3	1	89	1	Alive
1198691	85	1	2011	1	3	1	0	0	0	1	0	3	5	1	92	1	Alive
1198762	68	1	2011	1	3	2	0	0	2	0	0	2	2	1	90	1	Alive
1198812	66	2	2011	0	3	1	0	0	0	1	0	2	5	1	92	1	Alive
1198829	82	1	2011	1	3	1	0	0	0	1	0	3	5	1	91	1	Alive
1198872	68	1	2011	0	2	1	0	0	0	1	0	2	5	1	92	1	Alive
1198873	70	1	2011	1	3	1	0	0	0	1	0	2	5	1	95	1	Alive
1198879	68	1	2011	1	3	1	0	0	0	1	0	2	5	1	94	1	Alive
1198887	72	3	2011	1	3	2	0	1	0	0	0	3	5	0	13	0	Prostate
1198915	68	2	2011	1	2	1	0	0	0	0	0	2	5	1	92	1	Alive
1198918	69	1	2011	0	3	1	0	0	0	0	0	2	5	1	92	1	Alive
1198930	67	2	2011	1	3	1	0	0	0	0	0	3	5	1	92	1	Alive
1198932	69	1	2011	0	2	1	0	0	0	0	0	2	5	1	92	1	Alive
1198934	72	1	2011	1	3	1	0	0	0	1	0	1	5	1	84	1	Alive
1198935	67	1	2011	0	2	2	0	0	2	0	0	2	3	1	42	0	Brain and Other Nervous System
1198944	67	1	2011	0	2	1	0	0	0	0	0	2	5	1	92	1	Alive
1198951	65	1	2011	0	3	2	0	0	2	0	0	3	2	1	92	1	Alive
1198974	68	1	2012	1	2	1	0	0	0	0	0	2	5	1	74	1	Alive
1198980	77	1	2011	1	2	1	0	0	0	0	0	2	5	1	3	0	Other Infectious and Parasitic Diseases including HIV
1199064	72	2	2011	0	2	1	0	0	0	0	0	2	5	1	91	1	Alive
1199077	67	1	2011	1	2	1	0	0	0	0	0	2	5	1	92	1	Alive
1199082	83	3	2011	1	2	1	0	0	1	0	0	3	5	1	92	1	Alive
1199365	67	3	2011	1	3	3	0	0	2	0	0	2	2	1	88	1	Alive
1199424	81	1	2010	1	3	1	0	0	0	1	0	3	5	1	97	1	Alive
1199597	65	1	2011	0	3	2	0	0	2	0	0	3	2	1	92	1	Alive
1199622	75	1	2011	1	2	2	0	0	0	1	0	2	5	1	92	1	Alive
1199623	70	1	2011	1	2	1	0	0	0	1	0	2	5	1	89	1	Alive
1199637	69	1	2010	0	3	2	0	0	0	1	0	3	5	1	101	1	Alive
1199640	76	1	2011	1	3	2	0	0	0	1	0	2	5	1	93	1	Alive
1199654	68	1	2011	1	2	1	0	0	0	1	0	3	5	1	93	1	Alive
1199673	79	1	2011	0	3	1	0	0	0	1	0	3	5	1	90	1	Alive
1199679	65	1	2011	0	2	1	0	0	0	1	0	3	5	1	90	1	Alive
1199691	67	1	2011	1	3	1	0	0	0	1	0	3	5	1	92	1	Alive
1199721	88	2	2011	1	3	1	0	0	1	0	0	3	5	1	45	0	Chronic Obstructive Pulmonary Disease and Allied Cond
1199757	68	1	2011	1	3	2	0	0	2	0	0	2	2	1	91	1	Alive
1199854	66	1	2011	0	2	1	0	0	0	0	0	2	5	1	85	1	Alive
1199867	73	3	2011	1	3	4	0	0	2	1	0	2	4	1	91	1	Alive
1199892	84	1	2010	0	3	1	0	0	0	0	0	3	5	1	73	0	Other Cause of Death
1199903	77	1	2010	1	2	1	0	0	0	1	0	1	5	1	93	1	Alive
1199914	69	1	2010	0	2	1	0	0	0	0	0	3	5	1	88	1	Alive
1199918	68	1	2010	0	2	1	0	0	0	0	0	2	5	1	95	1	Alive
1199928	77	1	2010	0	2	2	0	0	0	1	0	2	5	1	99	1	Alive
1199991	71	2	2010	0	3	2	0	1	0	0	1	3	5	0	41	0	Prostate
1200089	85	3	2011	1	3	1	0	0	0	0	0	2	5	1	17	0	Diabetes Mellitus
1200091	75	3	2011	1	3	1	0	0	0	1	0	2	5	1	94	1	Alive
1200111	66	1	2010	1	3	1	0	0	0	0	0	2	5	1	96	1	Alive
1200171	76	1	2011	0	2	1	0	0	0	0	0	2	5	1	88	1	Alive
1200205	87	1	2011	0	3	3	0	0	0	1	0	3	5	1	88	0	Diseases of Heart
1200209	75	1	2011	1	2	1	0	0	0	0	0	2	5	1	31	0	Cerebrovascular Diseases
1200256	74	3	2011	0	2	1	0	0	0	1	0	3	5	1	91	1	Alive
1200408	78	1	2011	0	2	1	0	0	0	1	0	3	5	1	89	1	Alive
1200447	79	1	2011	1	2	2	0	0	0	0	0	3	5	1	72	0	Aortic Aneurysm and Dissection
1200464	65	1	2011	1	2	2	0	0	0	0	0	1	5	1	94	1	Alive
1200466	71	3	2011	0	2	1	0	0	0	0	0	3	5	1	94	1	Alive
1200468	67	1	2011	1	3	2	0	0	1	0	0	3	5	1	94	1	Alive
1200471	71	1	2011	1	3	1	0	0	0	0	0	3	5	1	6	1	Alive
1200473	67	2	2011	0	3	3	0	0	2	0	0	3	2	1	93	1	Alive
1200527	69	1	2011	0	3	2	0	0	2	0	0	3	3	1	93	1	Alive
1200646	67	1	2011	0	3	2	0	0	0	1	0	3	5	1	95	1	Alive
1200662	70	3	2010	1	3	4	0	0	2	0	0	3	3	1	81	0	Cerebrovascular Diseases
1200685	82	1	2011	1	3	3	0	0	0	1	0	1	5	0	8	0	Prostate
1200766	71	1	2011	1	3	3	0	0	0	1	0	1	5	1	95	1	Alive
1200786	67	1	2011	0	2	2	0	0	2	0	0	2	1	1	93	1	Alive
1200804	71	1	2011	1	2	1	0	0	1	0	0	2	5	1	72	0	Other Cause of Death
1200892	67	1	2011	0	3	1	0	0	0	1	0	2	5	1	14	0	Symptoms, Signs and Ill-Defined Conditions
1200900	85	1	2011	1	2	1	0	0	0	1	0	3	5	1	90	1	Alive
1200944	75	1	2011	0	3	1	0	0	1	0	0	3	5	1	90	1	Alive
1200968	77	3	2011	1	3	1	0	0	0	0	0	2	5	0	66	0	State DC not available or state DC available but no COD
1201018	69	1	2013	0	2	1	0	0	0	0	0	2	5	0	10	0	Prostate
1201024	68	1	2011	0	2	1	0	0	0	1	0	2	5	1	91	1	Alive
1201050	65	3	2011	0	2	1	0	0	0	0	0	2	5	1	3	0	Kidney and Renal Pelvis
1201140	77	1	2011	0	3	2	0	0	0	1	0	3	5	1	92	1	Alive
1201169	67	2	2011	0	2	1	0	0	0	1	0	2	5	1	95	1	Alive
1201210	71	3	2011	1	2	1	0	0	0	1	0	2	5	1	30	0	Miscellaneous Malignant Cancer
1201234	77	3	2010	1	3	1	0	0	0	1	0	3	5	1	84	0	Accidents and Adverse Effects
1201257	65	3	2011	1	2	1	0	0	0	1	0	2	5	1	93	1	Alive
1201294	65	1	2011	1	3	2	0	0	2	0	0	2	3	1	91	1	Alive
1201358	69	1	2011	1	3	3	0	0	2	0	0	3	4	1	92	1	Alive
1201518	66	1	2010	1	2	1	0	0	0	0	0	2	5	1	105	1	Alive
1201533	74	1	2011	1	3	3	1	1	0	0	0	3	5	1	42	1	Alive
1201587	66	1	2010	1	3	2	0	0	2	0	0	2	1	1	96	1	Alive
1201625	67	1	2010	1	2	1	0	0	0	1	0	3	5	1	98	1	Alive
1201634	72	1	2011	1	3	2	1	0	2	1	0	1	2	1	90	1	Alive
1201686	83	1	2011	1	3	3	1	0	1	0	0	1	5	0	67	0	Prostate
1201710	74	1	2011	1	3	3	0	0	0	1	0	3	5	1	94	1	Alive
1201716	76	2	2011	1	2	2	0	0	0	0	0	3	5	1	93	1	Alive
1201718	73	1	2011	1	3	1	0	0	0	1	0	2	5	1	87	1	Alive
1201723	70	2	2011	0	3	1	0	0	0	1	0	2	5	1	94	1	Alive
1201726	69	1	2011	1	3	2	0	0	2	0	0	2	3	1	95	1	Alive
1201761	74	1	2011	1	3	1	0	0	0	0	0	2	5	1	91	1	Alive
1201801	85	2	2011	1	3	1	0	0	0	0	0	3	5	0	64	0	Prostate
1201805	72	2	2011	1	3	1	0	0	0	1	0	3	5	0	66	0	Prostate
1201815	76	1	2011	0	2	1	0	0	0	1	0	2	5	1	91	1	Alive
1201850	68	1	2011	1	2	1	0	0	0	1	0	3	5	1	93	1	Alive
1201863	82	1	2011	0	2	1	0	0	0	0	0	3	5	1	29	0	Other Cause of Death
1201900	65	1	2011	1	3	1	0	0	0	1	0	3	5	1	91	1	Alive
1201906	69	2	2011	1	2	1	0	0	0	1	0	2	5	1	91	1	Alive
1201993	78	1	2011	1	3	1	0	0	0	1	0	3	5	1	91	1	Alive
1202083	66	1	2011	1	3	1	0	0	0	1	0	3	5	1	93	1	Alive
1202086	81	1	2011	1	3	2	0	0	0	0	0	3	5	1	89	0	Alzheimers (ICD-9 and 10 only)
1202108	65	1	2011	0	3	1	0	0	0	1	0	2	5	1	94	1	Alive
1202134	67	1	2011	0	3	1	0	0	0	0	0	2	5	1	88	1	Alive
1202142	74	1	2011	0	3	1	0	0	0	0	0	2	5	1	94	1	Alive
1202144	65	3	2011	1	3	2	0	0	0	1	0	2	5	1	93	1	Alive
1202145	69	1	2011	1	3	1	0	0	0	1	0	2	5	1	93	1	Alive
1202177	74	3	2011	1	2	2	0	1	0	0	0	3	5	1	94	1	Alive
1202205	79	1	2010	1	3	1	0	0	0	1	0	2	5	1	43	0	Non-Melanoma Skin
1202359	68	1	2011	1	3	2	0	0	2	0	0	1	2	1	85	1	Alive
1202419	76	1	2011	1	3	1	0	0	0	1	0	3	5	1	93	1	Alive
1202422	72	2	2011	1	2	1	0	0	0	1	0	2	5	1	89	1	Alive
1202423	78	1	2011	0	3	1	0	0	1	0	0	2	5	0	82	0	Prostate
1202425	71	2	2011	0	2	1	0	0	1	1	0	3	5	1	86	1	Alive
1202440	79	2	2011	0	3	1	0	0	1	0	0	3	5	1	34	0	Lung and Bronchus
1202475	73	3	2011	1	3	1	0	0	0	1	0	2	5	1	94	1	Alive
1202480	79	1	2011	1	2	1	0	0	0	0	0	2	5	1	94	1	Alive
1202526	72	1	2011	1	3	1	0	0	0	0	0	2	5	1	91	1	Alive
1202595	67	1	2013	1	2	1	0	0	0	1	0	2	5	1	32	0	Urinary Bladder
1202608	67	1	2011	0	3	1	0	0	0	0	0	3	5	1	90	1	Alive
1202621	65	1	2011	1	2	1	0	0	0	0	0	2	5	1	91	1	Alive
1202663	65	1	2011	1	3	2	0	0	2	0	0	2	2	1	92	1	Alive
1202671	74	1	2010	1	3	1	0	0	0	0	0	2	5	1	96	1	Alive
1202675	65	1	2011	1	3	4	1	0	2	1	0	2	3	1	95	1	Alive
1202680	72	1	2010	1	3	1	0	0	1	1	0	3	5	1	90	1	Alive
1202727	77	1	2011	1	3	2	0	0	0	1	0	2	5	1	88	1	Alive
1202766	71	1	2011	0	3	3	0	0	2	0	0	2	4	1	91	1	Alive
1202792	85	1	2011	0	3	2	0	0	0	0	0	3	5	1	42	0	Other Cause of Death
1202868	74	1	2011	0	2	1	0	0	0	1	0	3	5	1	91	1	Alive
1202880	68	1	2011	1	3	2	0	0	0	1	0	2	5	1	93	1	Alive
1202885	66	1	2010	0	3	2	0	0	2	0	0	1	2	1	96	1	Alive
1202894	72	1	2011	1	3	3	0	0	0	1	0	2	5	1	92	1	Alive
1202904	83	1	2010	0	3	2	0	0	0	1	0	2	5	1	96	1	Alive
1203022	65	3	2010	1	3	1	0	0	0	1	0	2	5	1	70	0	Diseases of Heart
1203041	71	1	2010	1	2	1	0	0	0	0	0	1	5	1	96	1	Alive
1203052	68	1	2011	1	3	1	0	0	0	1	0	2	5	1	95	1	Alive
1203056	73	1	2011	1	2	2	0	0	0	1	0	3	5	1	93	1	Alive
1203065	66	1	2011	0	2	2	0	0	0	0	0	2	5	1	87	1	Alive
1203072	65	1	2011	1	3	1	0	0	0	1	0	1	5	1	89	1	Alive
1203336	74	1	2011	1	3	1	0	0	0	1	0	2	5	1	92	1	Alive
1203347	76	2	2011	0	2	2	0	0	0	1	0	2	5	1	90	1	Alive
1203371	65	1	2011	0	3	1	0	0	0	1	0	2	5	0	68	0	Prostate
1203377	65	3	2011	1	2	1	0	0	0	1	0	2	5	1	91	1	Alive
1203382	69	2	2011	1	3	1	0	0	0	1	0	3	5	1	32	0	Diseases of Heart
1203409	65	1	2011	1	2	1	0	0	0	1	0	2	5	1	92	1	Alive
1203519	67	1	2011	1	3	1	0	0	0	1	0	3	5	1	82	1	Alive
1203606	65	1	2011	1	2	1	0	0	0	0	0	2	5	1	90	1	Alive
1203668	69	1	2011	1	3	2	0	1	0	1	0	3	5	0	89	0	Prostate
1203675	68	1	2011	1	2	1	0	0	0	1	0	3	5	1	92	1	Alive
1203680	67	1	2011	1	2	1	0	0	0	0	0	2	5	1	92	1	Alive
1203766	67	1	2011	1	2	2	0	0	0	0	0	2	5	1	91	1	Alive
1203770	71	3	2011	0	3	1	0	0	0	1	0	2	5	1	91	1	Alive
1203777	77	1	2011	0	3	2	0	0	0	1	0	3	5	1	91	1	Alive
1203800	68	3	2010	1	2	1	0	0	0	0	0	2	5	1	99	1	Alive
1203818	67	1	2011	1	2	1	0	0	1	1	0	2	5	1	90	1	Alive
1203822	65	2	2011	0	2	1	0	0	0	0	0	2	5	1	91	1	Alive
1203824	75	3	2011	1	3	1	0	0	0	1	0	2	5	1	94	1	Alive
1203827	68	1	2011	0	3	1	0	0	0	1	0	2	5	1	94	1	Alive
1203831	76	3	2011	1	3	1	0	0	0	1	0	2	5	1	91	1	Alive
1203841	70	3	2011	1	3	1	0	0	0	1	0	3	5	1	93	1	Alive
1203846	69	1	2011	0	3	3	0	0	2	0	0	1	2	1	92	1	Alive
1203857	69	1	2011	1	2	2	0	0	2	0	0	2	1	1	90	1	Alive
1203861	71	1	2011	1	2	2	0	0	2	0	0	2	1	1	90	1	Alive
1203870	75	1	2011	1	3	2	0	0	2	0	0	2	2	1	83	1	Alive
1203912	69	2	2010	0	3	2	0	0	0	0	0	3	5	1	98	1	Alive
1203964	77	1	2011	1	2	2	0	0	1	0	0	2	1	1	43	0	Diabetes Mellitus
1203979	65	1	2011	1	3	1	0	0	0	0	0	1	5	1	89	1	Alive
1203988	72	2	2011	1	3	2	0	0	0	1	0	3	5	1	93	1	Alive
1203989	65	1	2011	1	3	2	0	0	2	0	0	3	2	1	93	1	Alive
1203994	68	1	2011	0	3	1	0	0	0	1	0	2	5	0	39	0	Miscellaneous Malignant Cancer
1204114	84	1	2011	1	3	2	0	0	0	0	0	3	5	1	11	0	Diseases of Heart
1204119	78	3	2011	1	3	3	0	0	0	0	0	3	5	1	74	0	Other Cause of Death
1204132	66	1	2011	1	3	3	0	0	2	0	0	2	2	1	95	1	Alive
1204140	71	3	2011	1	2	2	0	0	0	0	0	1	5	1	95	1	Alive
1204148	72	1	2011	1	3	1	0	0	0	0	0	1	5	1	81	0	Nephritis, Nephrotic Syndrome and Nephrosis
1204152	85	1	2011	1	3	2	0	0	0	0	0	2	5	1	95	1	Alive
1204154	72	1	2011	1	3	2	0	0	0	0	0	2	5	1	95	1	Alive
1204159	79	3	2011	1	3	2	0	0	0	1	0	2	5	1	90	1	Alive
1204185	86	1	2010	0	3	2	0	0	0	1	0	3	5	0	43	0	Miscellaneous Malignant Cancer
1204214	83	1	2010	0	3	2	0	1	0	1	0	3	5	0	25	0	Prostate
1204232	70	1	2011	1	2	1	0	1	0	0	1	3	5	0	62	0	Prostate
1204283	69	3	2011	0	2	1	0	0	0	0	0	3	5	1	87	1	Alive
1204311	75	3	2010	1	2	1	0	0	0	1	0	3	5	1	48	1	Alive
1204327	78	1	2011	1	2	1	0	0	0	0	0	3	5	1	90	1	Alive
1204361	73	3	2011	0	3	1	0	0	0	1	0	2	5	1	90	1	Alive
1204366	71	2	2011	0	3	1	0	0	0	1	0	2	5	1	90	1	Alive
1204396	71	1	2011	1	2	1	0	0	0	1	0	2	5	1	91	1	Alive
1204399	68	1	2011	1	2	2	0	0	0	1	0	2	5	1	91	1	Alive
1204405	68	1	2011	0	2	1	0	0	0	1	0	2	5	1	91	1	Alive
1204459	65	3	2011	0	3	1	0	0	0	1	0	3	5	1	90	1	Alive
1204510	65	1	2011	1	3	2	0	0	0	1	0	3	5	1	94	1	Alive
1204513	75	1	2011	0	3	2	0	0	0	1	0	2	5	1	93	1	Alive
1204518	76	3	2011	1	3	2	0	0	2	0	0	2	2	1	91	1	Alive
1204579	70	1	2011	0	3	3	0	0	2	0	0	2	2	1	75	1	Alive
1204582	66	1	2011	0	3	2	0	0	2	0	0	2	2	1	95	1	Alive
1204584	79	1	2011	0	3	2	0	0	0	0	0	3	5	1	74	0	Hypertension without Heart Disease
1204599	67	1	2011	0	3	2	0	0	2	0	0	2	2	1	90	1	Alive
1204615	75	1	2011	0	2	1	0	0	0	1	0	2	5	1	90	1	Alive
1204620	72	1	2014	1	3	2	0	0	0	1	0	2	5	1	55	1	Alive
1204625	69	3	2011	0	3	2	0	0	2	0	0	2	3	1	90	1	Alive
1204631	66	1	2011	0	3	1	0	0	0	1	0	2	5	1	86	1	Alive
1204633	71	3	2011	0	3	2	0	0	2	0	0	2	3	1	94	1	Alive
1204726	68	1	2011	1	2	1	0	0	0	0	0	2	5	1	94	1	Alive
1204771	81	1	2011	1	3	1	0	0	0	1	0	2	5	1	82	0	Diseases of Heart
1204806	72	1	2011	0	3	1	1	0	0	1	0	3	5	1	89	1	Alive
1204915	66	3	2011	0	3	1	0	0	0	1	0	1	5	1	90	1	Alive
1204999	65	1	2010	1	3	3	0	0	2	0	0	2	2	1	95	1	Alive
1205098	67	1	2011	1	2	1	0	0	0	1	0	2	5	1	90	1	Alive
1205148	72	1	2013	0	3	1	1	1	0	0	0	3	5	0	10	0	Prostate
1205178	65	1	2011	0	3	1	0	0	0	1	0	2	5	1	64	0	Intrahepatic Bile Duct
1205254	83	1	2011	1	3	2	0	0	0	1	0	2	5	1	41	0	Chronic Obstructive Pulmonary Disease and Allied Cond
1205275	76	1	2014	0	2	2	0	0	0	1	0	3	5	1	58	1	Alive
1205280	74	1	2011	1	3	1	0	0	0	1	0	2	5	1	93	1	Alive
1205383	76	1	2011	1	3	4	1	0	0	0	0	3	5	1	95	1	Alive
1205418	69	1	2011	1	3	2	0	0	2	0	0	2	2	1	92	1	Alive
1205438	77	1	2011	1	3	1	0	0	0	1	0	2	5	1	10	0	Chronic Obstructive Pulmonary Disease and Allied Cond
1205477	74	3	2011	0	3	2	0	0	0	1	0	3	5	1	82	1	Alive
1205497	72	1	2010	0	2	2	0	0	0	0	0	2	5	1	101	1	Alive
1205517	74	1	2011	0	3	2	0	0	0	1	0	3	5	1	89	1	Alive
1205519	73	1	2011	0	3	2	0	0	0	0	0	2	5	0	59	0	Prostate
1205558	86	2	2010	0	2	1	0	0	0	0	0	3	5	1	61	0	Other Diseases of Arteries, Arterioles, Capillaries
1205634	70	1	2010	1	3	2	0	0	0	0	0	2	5	1	103	1	Alive
1205649	77	1	2011	0	3	2	0	0	0	0	0	2	5	1	86	1	Alive
1205774	65	3	2011	1	3	3	0	0	2	0	0	2	4	1	91	1	Alive
1205809	68	2	2011	1	3	1	0	1	0	0	0	3	5	0	14	0	Prostate
1205814	71	1	2011	0	3	3	0	0	2	0	0	2	5	1	80	1	Alive
1205824	68	3	2011	1	3	2	0	0	2	0	0	2	2	1	91	1	Alive
1205842	67	1	2011	1	3	1	0	0	0	1	0	2	5	1	91	1	Alive
1205852	67	1	2010	0	2	1	0	0	0	0	0	2	5	0	40	0	In situ, benign or unknown behavior neoplasm
1205855	69	1	2011	0	2	3	0	0	2	0	0	3	1	1	69	1	Alive
1205942	80	1	2011	1	3	1	0	0	0	0	0	3	5	0	26	0	Prostate
1205959	69	1	2011	1	2	2	0	0	0	0	0	1	5	1	89	1	Alive
1205964	69	1	2011	1	3	3	0	0	2	0	0	2	2	1	91	1	Alive
1206003	73	1	2011	1	2	2	0	0	2	0	0	3	1	1	89	1	Alive
1206024	68	3	2010	1	3	1	0	0	0	1	0	2	5	1	90	1	Alive
1206048	71	1	2011	1	3	2	0	0	2	0	0	2	2	1	92	1	Alive
1206091	71	1	2010	0	2	2	0	0	2	0	0	1	1	1	103	1	Alive
1206212	71	1	2011	1	3	1	0	0	0	1	0	2	5	1	84	1	Alive
1206231	74	1	2011	0	2	1	0	0	0	0	0	2	5	1	93	1	Alive
1206237	68	1	2011	1	2	1	0	0	0	1	0	2	5	1	93	1	Alive
1206268	69	3	2011	1	2	1	0	0	0	1	0	2	5	1	93	1	Alive
1206386	73	1	2011	0	3	2	0	0	0	0	0	2	5	1	92	1	Alive
1206396	65	1	2011	1	3	2	0	0	0	1	0	2	5	1	90	1	Alive
1206411	75	1	2011	1	3	2	0	0	0	1	0	3	5	1	33	0	Aortic Aneurysm and Dissection
1206414	68	1	2011	0	3	3	0	0	0	1	0	3	5	1	93	1	Alive
1206497	66	1	2011	0	3	1	0	0	0	1	0	2	5	1	92	1	Alive
1206508	67	3	2011	1	3	2	0	0	2	0	0	2	2	1	92	1	Alive
1206530	68	3	2011	1	3	2	0	0	0	1	0	2	5	1	95	1	Alive
1206536	72	1	2011	1	3	2	0	0	0	1	0	3	5	1	91	1	Alive
1206542	65	3	2011	0	3	2	0	0	2	0	0	3	2	1	95	1	Alive
1206546	67	1	2011	1	3	2	0	0	2	0	0	3	2	1	93	1	Alive
1206626	68	1	2011	0	2	1	0	0	0	0	0	3	5	1	94	1	Alive
1206670	74	3	2011	1	3	1	0	0	0	1	0	3	5	1	92	1	Alive
1206774	65	3	2011	1	2	1	0	0	0	1	0	2	5	1	93	1	Alive
1206801	65	1	2011	1	3	3	0	0	2	1	0	2	4	0	88	0	Prostate
[truncated: 133,184 more rows]
