# Supplementary material for: Chemotherapy and Heart-Specific Mortality in Elderly Men with Prostate Cancer: A Propensity Score Matching Analysis
Source: PLoS One. 2025 Apr 11;20(4):e0318429. doi: 10.1371/journal.pone.0318429 (PMC11990641; doi:10.1371/journal.pone.0318429)
Supplement: S2 File — (CSV) [file pone.0318429.s002.csv]

ID	Age	Race	Year of diagnosis	Marital	Grade	T	N	M	Surgery	Radiation	Chemotherapy	PSA	Gleason	CSS	Survival months	Status	DOH
228	73	1	2011	0	2	1	0	0	0	0	0	2	5	1	94	1	0
271	66	1	2011	0	3	2	0	0	2	0	0	2	3	1	61	0	2
1004	80	1	2013	1	3	1	0	0	0	1	0	3	5	1	70	1	0
5139	87	1	2013	1	3	2	0	1	0	0	0	3	5	0	4	0	2
5742	77	1	2013	1	3	2	0	0	0	1	0	3	5	0	49	0	2
8921	74	3	2011	1	3	2	0	0	0	1	0	2	5	1	85	1	0
29316	70	1	2013	0	3	1	0	0	0	0	0	2	5	1	64	0	2
29724	71	1	2010	1	2	1	0	0	0	1	0	2	5	1	107	1	0
36411	89	1	2014	0	3	1	0	0	0	0	0	3	5	1	19	0	2
69932	86	2	2014	1	1	1	0	0	1	0	0	3	5	1	55	1	0
69940	67	1	2013	0	2	1	0	0	0	1	0	3	5	1	68	1	0
87465	65	1	2011	0	3	1	0	0	0	1	0	3	5	1	90	1	0
89748	65	3	2013	1	3	2	0	0	0	0	0	2	5	1	14	1	0
91872	69	1	2013	0	2	1	0	0	0	0	0	3	5	0	9	0	2
106412	67	1	2013	1	3	1	0	0	0	1	0	2	5	1	61	1	0
131953	80	1	2011	0	2	1	0	0	0	0	0	2	5	1	95	1	0
143532	66	1	2013	1	2	2	0	0	0	0	0	1	5	1	68	1	0
146216	68	1	2010	0	1	1	0	0	0	1	0	2	5	1	101	1	0
148429	76	1	2010	0	2	1	0	0	1	0	0	1	5	1	13	0	2
151285	70	1	2013	0	2	1	0	0	0	0	0	1	5	1	69	1	0
164085	69	1	2013	1	3	2	0	0	0	1	0	2	5	1	39	0	2
183700	88	1	2013	1	2	2	0	0	0	0	0	1	5	1	35	0	2
188919	69	1	2013	1	2	2	0	0	2	0	0	3	1	1	70	1	0
193885	95	1	2013	0	3	4	0	0	0	0	0	3	5	0	29	0	2
213862	65	1	2012	1	2	2	0	0	2	0	0	2	1	1	81	1	0
229613	77	1	2014	1	3	1	0	0	0	1	0	3	5	1	57	1	0
229909	76	1	2012	1	3	2	0	0	0	1	0	2	5	1	83	1	0
242690	65	1	2010	1	3	2	0	0	0	1	0	2	5	1	101	1	0
244571	73	1	2013	0	2	2	0	0	0	0	0	2	5	1	64	1	0
249554	75	1	2010	1	3	1	0	0	1	1	0	3	5	0	88	0	2
275813	68	1	2013	1	3	2	0	0	0	0	0	2	5	1	69	1	0
278189	68	1	2011	1	3	1	0	0	0	1	0	2	5	1	95	1	0
313739	87	1	2010	1	3	1	0	0	0	0	0	3	5	0	12	0	2
322994	71	1	2010	0	2	1	0	0	0	1	0	2	5	1	100	1	0
324088	82	3	2010	1	3	2	0	0	0	0	0	3	5	1	87	0	2
329731	82	1	2013	0	3	2	0	0	0	0	0	3	5	1	17	0	1
342506	79	1	2013	0	1	1	0	0	1	0	0	1	5	1	6	0	2
377869	69	1	2014	1	2	2	0	0	2	0	0	1	3	1	52	1	0
388857	74	1	2012	0	3	1	0	0	0	1	0	2	5	0	75	0	2
405328	68	3	2014	1	2	2	0	0	0	0	0	2	5	1	53	1	0
411429	80	1	2011	1	3	3	1	0	2	0	0	1	4	1	90	1	0
424754	84	1	2010	1	3	2	0	0	1	1	0	2	5	0	69	0	2
443935	71	2	2011	0	2	1	0	0	0	0	0	2	5	1	27	0	2
444188	78	1	2011	1	3	1	0	0	0	1	0	3	5	1	90	0	1
451282	77	1	2010	1	2	2	0	0	0	1	0	3	5	1	95	0	2
454603	75	1	2014	1	1	2	0	0	0	0	0	2	5	1	55	1	0
459588	76	1	2010	1	3	1	1	1	0	0	0	3	5	1	99	1	0
465044	75	1	2010	1	3	3	0	0	2	0	0	2	3	1	100	1	0
465421	78	1	2012	1	1	1	0	0	0	0	0	3	5	1	75	1	0
470096	74	1	2011	1	3	3	0	0	0	1	0	3	5	0	24	0	2
473560	65	1	2011	0	3	2	0	0	2	0	0	2	2	1	88	1	0
478966	78	1	2011	1	3	1	0	0	0	1	0	3	5	1	91	1	0
484891	78	1	2011	1	3	2	0	0	0	1	0	3	5	1	92	1	0
491486	71	1	2012	1	2	2	0	0	2	0	0	2	1	1	72	1	0
500303	75	3	2012	1	2	1	0	0	0	1	0	2	5	1	79	1	0
502208	74	1	2011	1	2	1	0	0	0	1	0	2	5	1	94	1	0
506815	76	1	2010	1	2	1	0	0	1	0	0	2	5	1	99	1	0
510476	67	1	2014	1	2	1	0	0	0	1	0	3	5	1	57	1	0
510773	78	3	2014	0	2	1	0	0	0	1	0	2	5	1	53	1	0
511403	75	1	2010	1	3	1	0	0	0	0	0	2	5	1	98	1	0
514076	71	1	2010	1	4	3	0	0	2	1	0	2	4	1	105	1	0
514329	85	1	2014	1	3	1	0	1	0	0	0	3	5	0	13	0	2
518239	69	1	2011	0	3	2	0	0	0	1	0	2	5	1	95	1	0
520947	74	1	2010	0	2	2	0	0	0	1	0	2	5	1	100	1	0
521978	86	1	2010	1	2	1	0	0	0	1	0	2	5	0	103	0	2
533305	75	1	2010	1	3	1	0	0	0	1	0	2	5	1	60	0	2
541011	82	1	2013	0	3	2	0	0	0	0	0	3	5	1	44	0	2
546139	67	1	2011	0	3	2	0	0	2	0	0	2	4	1	92	1	0
547078	66	1	2010	1	2	1	0	0	0	0	0	2	5	1	103	1	0
552496	74	1	2014	1	3	1	0	0	0	1	0	2	5	1	53	1	0
555984	73	1	2012	1	3	2	0	0	2	0	0	3	2	1	79	1	0
561716	71	1	2010	0	2	1	0	0	0	0	0	2	5	1	97	1	0
563017	80	1	2013	1	2	1	0	0	0	0	0	2	5	1	67	1	0
566759	65	2	2011	0	3	1	0	0	0	1	0	3	5	1	57	0	1
567758	78	3	2011	1	3	1	0	0	0	1	0	3	5	1	87	1	0
572172	77	2	2010	0	3	2	0	0	0	0	0	3	5	0	75	0	2
577170	82	1	2011	0	3	1	0	0	0	1	0	3	5	1	74	0	2
577381	71	1	2011	1	3	1	0	0	0	1	0	2	5	1	84	0	2
579409	83	1	2012	0	2	1	0	0	1	0	0	1	5	1	54	0	1
579988	69	3	2012	0	2	1	0	0	0	0	0	2	5	1	77	1	0
585151	79	1	2011	1	3	3	0	1	1	1	1	3	5	0	25	0	2
586687	73	1	2010	1	3	1	1	0	1	0	0	2	5	0	16	0	2
587426	88	1	2013	0	4	4	0	1	0	0	0	3	5	0	4	0	2
587926	83	1	2010	1	3	2	0	0	1	0	0	2	5	1	82	0	2
589413	65	1	2011	1	3	3	0	0	2	1	0	2	4	1	88	1	0
591689	78	1	2012	0	3	1	0	0	1	0	0	3	5	1	77	1	0
593830	66	1	2010	1	2	1	0	0	0	1	0	2	5	1	102	1	0
603865	66	1	2010	1	2	1	0	0	0	0	0	3	5	1	96	1	0
610062	77	3	2010	1	3	1	0	0	0	0	0	3	5	1	102	1	0
615133	77	3	2012	1	3	1	0	0	0	0	0	2	5	1	82	1	0
618560	65	1	2011	1	3	2	0	0	2	0	0	2	4	1	85	1	0
625902	82	1	2013	1	2	1	0	0	1	0	0	2	5	1	60	0	1
630139	66	1	2012	1	3	3	0	0	2	0	0	2	2	1	73	1	0
630644	78	1	2010	0	3	1	0	0	0	0	0	3	5	0	52	0	2
630980	69	1	2013	1	2	2	0	0	0	1	0	2	5	1	65	1	0
632820	67	1	2014	0	3	1	0	0	0	1	0	2	5	1	53	1	0
651652	74	1	2011	0	3	1	0	0	0	1	0	3	5	1	73	0	2
652800	66	1	2010	1	3	2	0	0	2	0	0	2	2	1	100	1	0
653974	87	1	2012	0	3	1	0	0	0	0	0	3	5	1	20	0	2
656102	71	1	2011	0	2	2	0	0	0	0	0	2	5	1	85	1	0
663267	77	1	2010	1	3	1	0	0	0	1	0	2	5	1	106	1	0
668587	70	2	2013	1	3	3	0	0	0	1	0	2	5	1	68	1	0
670145	70	1	2013	1	3	1	0	0	0	1	0	3	5	1	65	1	0
670247	68	1	2012	1	3	1	0	0	0	1	0	2	5	1	82	1	0
670641	71	1	2014	0	1	1	0	0	0	1	0	2	5	1	5	0	2
670983	68	1	2013	1	3	3	0	0	2	0	0	2	2	1	67	1	0
671421	73	1	2010	1	3	1	1	0	0	0	0	1	5	1	107	1	0
671790	84	1	2013	1	3	2	0	0	0	0	0	2	5	1	68	1	0
671838	78	1	2011	0	3	1	0	0	0	1	0	3	5	1	20	0	2
675172	78	1	2013	1	3	1	0	0	0	1	0	2	5	1	21	0	2
679025	83	1	2010	0	2	1	0	0	0	0	0	3	5	1	102	1	0
689357	89	1	2011	0	3	2	0	0	0	0	0	3	5	1	86	1	0
692536	75	1	2010	0	2	1	0	0	0	0	0	2	5	1	97	1	0
698765	67	1	2011	1	2	1	0	0	0	1	0	2	5	1	92	1	0
700781	79	1	2010	0	2	2	0	0	2	0	0	2	1	1	105	1	0
701248	65	1	2014	1	2	2	0	0	2	0	0	3	2	1	52	1	0
710583	71	1	2010	0	2	1	0	0	0	0	0	2	5	1	96	1	0
710808	81	3	2012	1	3	2	0	1	0	0	0	3	5	0	36	0	2
711726	66	1	2011	0	2	1	0	0	0	1	0	2	5	1	91	1	0
712200	83	1	2013	1	3	1	0	0	1	0	0	2	5	1	69	1	0
713409	67	1	2011	0	2	1	0	0	0	0	0	3	5	1	95	1	0
713484	74	1	2012	1	3	2	0	0	0	0	0	1	5	1	80	1	0
713589	66	1	2010	0	2	1	0	0	0	1	0	1	5	1	105	1	0
714508	77	1	2011	1	3	3	0	0	0	1	0	2	5	1	74	0	2
714611	75	1	2013	1	3	2	0	0	0	1	0	2	5	1	67	1	0
725932	75	3	2010	1	3	1	0	0	0	1	0	2	5	1	93	1	0
726551	65	1	2012	1	3	2	0	0	2	0	0	2	4	1	74	1	0
726593	80	3	2012	0	3	1	0	0	0	0	0	2	5	1	75	1	0
730918	77	1	2011	0	3	1	0	0	0	1	0	2	5	1	85	1	0
733359	66	1	2013	1	1	2	0	0	2	0	0	2	1	1	63	1	0
734558	79	1	2014	1	2	1	0	0	0	1	0	2	5	1	53	1	0
734803	74	1	2013	1	3	1	0	0	0	1	0	3	5	1	70	1	0
738958	79	1	2013	1	3	1	0	0	0	1	0	3	5	1	69	1	0
741794	78	1	2013	1	3	2	0	0	0	1	0	2	5	1	69	1	0
742705	73	1	2011	1	2	1	0	0	0	0	0	2	5	1	90	1	0
743150	70	1	2012	1	3	2	0	0	2	0	0	3	4	1	78	1	0
744004	74	1	2013	1	3	1	0	0	0	1	0	2	5	0	39	0	2
745841	66	1	2010	0	3	2	0	0	0	0	0	2	5	1	96	1	0
746749	67	1	2014	0	1	1	0	0	0	0	0	2	5	1	51	1	0
751002	67	2	2010	0	2	1	0	0	0	0	0	2	5	1	102	1	0
751063	69	1	2010	0	3	1	0	0	0	1	0	3	5	0	54	0	2
754079	67	1	2012	0	3	1	0	0	0	0	0	2	5	1	83	1	0
755043	72	2	2014	0	2	2	0	0	0	0	0	1	5	1	50	1	0
755465	73	1	2011	0	3	1	0	0	1	1	0	2	5	1	92	1	0
758797	76	3	2010	0	3	1	0	0	0	1	0	3	5	1	54	1	0
760676	76	1	2010	1	2	1	0	0	0	0	0	2	5	1	104	1	0
761041	65	1	2013	1	3	1	0	0	0	1	0	3	5	1	70	1	0
761269	70	2	2013	0	2	1	0	0	0	0	0	3	5	1	66	1	0
763071	78	1	2013	0	3	1	0	1	1	0	0	3	5	1	69	1	0
763489	66	1	2012	1	2	2	0	0	0	0	0	1	5	1	75	1	0
775123	79	1	2010	0	2	1	0	0	0	0	0	2	5	1	39	0	2
778442	69	1	2011	0	2	1	0	0	0	1	0	2	5	1	94	1	0
779582	77	2	2013	0	3	2	0	1	0	0	0	3	5	0	36	0	2
779834	73	1	2010	1	2	2	0	0	2	0	0	1	2	1	5	0	2
783639	71	3	2012	1	2	1	0	0	0	0	0	3	5	1	80	1	0
785124	83	1	2010	1	3	2	0	0	0	0	0	3	5	1	4	0	1
787688	65	1	2012	1	2	1	0	0	0	0	0	2	5	1	73	1	0
788088	71	1	2010	1	3	3	0	0	2	0	0	2	3	1	99	1	0
789206	88	2	2011	0	3	1	0	0	0	0	0	2	5	1	33	0	2
789994	65	1	2014	1	2	1	0	0	0	1	0	2	5	1	59	1	0
790243	85	3	2014	0	3	1	1	1	0	0	0	3	5	1	8	0	2
793166	85	1	2013	0	3	2	0	0	1	0	0	3	2	1	62	1	0
794938	66	1	2012	1	3	4	0	1	1	0	1	3	5	0	10	0	2
795413	83	1	2010	1	3	1	0	0	1	0	0	1	5	1	9	0	2
796127	79	3	2010	0	3	1	0	0	0	0	0	3	5	1	100	1	0
798550	67	1	2010	1	2	2	0	0	2	0	0	1	1	1	105	1	0
799404	68	1	2010	0	3	2	0	0	2	0	0	2	2	1	106	1	0
801063	78	1	2013	1	3	1	0	0	0	1	0	3	5	1	68	1	0
807358	73	1	2010	1	2	1	0	0	0	0	0	3	5	1	102	1	0
808533	89	1	2014	1	1	2	0	0	0	0	0	3	5	1	55	1	0
810212	78	1	2010	1	3	1	0	0	0	1	0	2	5	0	26	0	2
812149	69	1	2012	1	2	1	0	0	0	0	0	2	5	1	75	1	0
812201	79	2	2012	1	3	1	0	0	0	1	0	2	5	1	79	1	0
812349	67	1	2010	0	3	1	0	0	0	1	0	3	5	1	105	1	0
814386	80	1	2010	0	2	1	0	0	0	0	0	2	5	1	100	1	0
814603	72	1	2012	1	2	2	0	0	2	0	0	1	1	1	81	1	0
819430	76	1	2011	1	3	1	0	0	0	1	0	2	5	1	93	1	0
819600	70	1	2014	0	3	3	0	0	0	1	0	3	5	1	41	0	2
819633	74	1	2013	1	3	1	0	0	0	0	0	2	5	1	64	1	0
821416	78	3	2010	1	2	1	0	0	0	0	0	3	5	1	82	0	1
824069	85	1	2010	1	4	4	0	1	0	0	0	3	5	0	41	0	2
824494	69	1	2010	1	3	2	0	0	2	0	0	2	1	1	101	1	0
825047	70	1	2012	1	2	1	0	0	0	0	0	3	5	1	73	1	0
826134	67	1	2013	1	3	2	0	0	2	0	0	2	3	1	61	1	0
827828	78	1	2014	1	3	1	1	1	1	0	0	3	5	0	10	0	2
827972	67	1	2012	1	2	1	0	0	0	1	0	3	5	1	78	1	0
829035	69	1	2010	1	3	2	0	0	1	1	0	2	5	1	104	1	0
830539	80	1	2011	1	2	1	0	0	0	0	0	2	5	1	24	0	2
832027	82	1	2012	1	2	1	0	0	0	0	0	2	5	1	79	1	0
832168	72	3	2010	1	3	2	0	0	0	1	0	3	5	1	48	0	2
832325	73	1	2013	1	3	2	0	0	0	0	0	2	5	1	24	0	2
836077	76	1	2011	1	2	3	0	0	0	1	1	3	5	0	16	0	2
836948	69	1	2012	0	3	1	0	0	0	0	0	3	5	1	71	1	0
838967	77	3	2011	0	2	1	0	0	0	0	0	2	5	1	68	0	2
839142	74	1	2010	0	3	1	0	0	0	0	0	3	5	1	87	0	2
839559	65	1	2012	1	3	1	0	0	0	0	0	2	5	1	81	1	0
842227	82	1	2013	1	3	1	0	0	0	0	0	1	5	1	31	0	2
842724	84	1	2010	1	3	2	0	1	0	1	0	3	5	0	2	0	2
849344	72	1	2011	0	3	2	0	0	2	0	0	2	2	1	95	1	0
849418	69	1	2011	0	3	4	1	1	0	1	0	3	5	0	9	0	2
851779	69	1	2010	0	2	1	0	0	1	0	0	2	5	1	98	1	0
852928	70	1	2010	1	3	1	0	0	0	0	0	3	5	1	97	1	0
853737	77	3	2014	1	2	1	0	0	0	1	0	2	5	1	58	1	0
853770	80	1	2010	1	3	1	0	0	1	0	0	2	5	1	99	1	0
858572	72	1	2012	1	2	1	0	0	0	0	0	1	5	1	77	1	0
858605	72	1	2011	0	2	1	0	0	0	0	0	3	5	1	87	0	2
860098	67	1	2010	0	3	1	0	0	0	0	0	3	5	1	101	1	0
860877	68	3	2012	1	2	2	0	0	0	1	0	2	5	1	80	1	0
864112	73	1	2012	0	2	2	0	0	0	0	0	2	5	1	75	1	0
864367	70	1	2012	0	3	3	0	0	2	0	0	3	2	1	82	1	0
864884	77	3	2011	1	3	2	0	0	0	1	0	3	5	1	83	0	2
866317	75	2	2013	0	3	1	0	0	1	1	0	2	5	1	12	0	1
867094	66	1	2010	1	3	2	0	0	2	0	0	1	2	1	106	1	0
867739	82	1	2011	0	3	2	0	0	0	0	0	3	5	0	1	0	2
867933	67	1	2011	1	3	1	0	0	0	1	0	2	5	1	66	0	2
870315	84	1	2013	0	3	2	0	0	0	0	0	3	5	0	14	0	2
870614	67	1	2013	1	1	1	0	0	2	0	0	2	5	1	65	1	0
870748	73	3	2011	0	3	2	0	0	2	0	0	2	2	1	85	1	0
871088	71	1	2013	0	2	1	0	0	0	0	0	2	5	1	70	1	0
874752	69	1	2012	0	3	1	0	0	0	0	0	2	5	1	78	1	0
876449	75	1	2014	1	3	2	1	1	0	0	0	3	5	0	26	0	2
879439	66	1	2013	0	2	1	0	0	0	1	0	2	5	1	61	1	0
882383	88	1	2011	0	3	1	0	0	0	1	0	3	5	1	89	1	0
882697	82	1	2011	1	3	1	0	0	0	0	0	3	5	1	70	0	1
884030	90	1	2013	1	3	1	0	0	1	0	0	1	5	0	10	0	2
884194	80	1	2011	1	3	2	0	0	0	0	0	1	5	1	84	0	2
884430	76	1	2010	1	2	1	0	0	0	0	0	2	5	1	106	1	0
884501	78	1	2013	1	3	3	0	0	2	0	0	3	4	1	67	1	0
885896	77	1	2013	1	2	1	0	0	0	0	0	2	5	1	65	1	0
887521	75	2	2013	1	3	2	0	0	0	1	0	3	5	1	48	1	0
887549	73	1	2012	1	3	1	0	0	0	1	0	2	5	1	78	1	0
888045	69	1	2014	0	3	3	0	0	0	1	0	3	5	1	50	1	0
888136	72	1	2010	1	2	1	0	0	0	0	0	2	5	1	105	1	0
888588	75	1	2012	1	3	2	0	0	0	1	0	2	5	1	83	1	0
889718	79	3	2014	1	1	1	0	0	0	1	0	3	5	1	48	1	0
889955	70	1	2014	1	1	1	0	0	0	0	0	2	5	1	59	1	0
890856	74	1	2011	1	2	1	0	0	0	0	0	2	5	1	89	1	0
893692	66	1	2013	1	3	3	0	0	2	1	0	2	3	1	60	1	0
893924	73	1	2013	1	3	2	0	0	2	1	0	2	4	1	64	1	0
903700	74	1	2014	1	3	2	0	0	0	1	0	3	5	1	54	1	0
910248	82	1	2010	1	3	3	0	0	0	1	0	3	5	1	12	0	2
910987	66	1	2014	0	2	2	0	0	0	1	0	3	5	1	57	1	0
914182	75	1	2010	1	2	1	0	0	0	1	0	3	5	1	106	1	0
921755	65	1	2010	1	2	1	0	0	0	0	0	2	5	1	105	1	0
922141	84	1	2010	0	2	2	0	0	1	0	0	1	5	1	27	0	2
925293	68	1	2014	1	1	1	0	0	0	0	0	2	5	1	57	1	0
927105	65	1	2010	1	3	3	0	0	2	0	0	3	2	0	31	0	2
930058	77	2	2011	0	3	3	1	0	0	0	0	3	5	1	32	0	2
930455	68	2	2014	0	1	1	0	0	0	0	0	2	5	1	51	1	0
930916	77	1	2010	1	2	1	0	0	0	0	0	2	5	1	99	1	0
931023	67	1	2010	0	3	2	0	0	0	0	0	3	5	1	105	1	0
931096	86	1	2010	1	3	2	0	0	0	0	0	3	5	1	105	1	0
931181	73	1	2011	1	2	2	0	0	2	0	0	1	1	1	86	1	0
931366	89	3	2013	0	2	1	0	0	0	0	0	3	5	1	68	1	0
931976	75	1	2010	1	3	2	0	0	0	1	0	3	5	1	99	1	0
931990	67	1	2014	1	3	2	0	0	2	0	0	2	2	1	51	1	0
932087	80	1	2011	1	3	1	0	0	0	1	0	3	5	1	25	0	2
932232	67	2	2013	0	2	2	0	0	2	0	0	3	2	1	69	1	0
932372	77	1	2011	0	2	1	0	0	0	0	0	2	5	1	95	1	0
932504	76	1	2011	0	3	2	0	0	2	0	0	3	2	1	88	1	0
932971	70	1	2013	1	3	1	0	0	0	1	0	2	5	1	60	1	0
933059	66	1	2011	1	3	2	0	0	2	0	0	1	1	1	93	1	0
933204	74	1	2012	1	3	3	0	0	2	0	0	2	2	1	72	1	0
934069	70	1	2010	1	2	1	0	0	0	0	0	2	5	1	102	1	0
934259	66	1	2010	0	2	1	0	0	0	0	0	2	5	1	98	1	0
934741	65	1	2013	1	3	2	0	0	0	1	0	2	5	1	67	1	0
936080	76	1	2010	1	3	2	0	0	0	0	0	2	5	1	34	0	2
939864	82	1	2014	0	3	1	0	0	1	0	0	3	5	0	37	0	2
939951	72	1	2011	1	2	1	0	0	0	0	0	2	5	1	85	1	0
941356	69	3	2013	0	3	1	0	0	0	1	0	2	5	1	70	1	0
947897	79	1	2011	1	3	2	0	0	0	0	0	3	5	0	43	0	2
947968	73	1	2013	1	2	2	0	0	0	1	0	2	5	1	66	1	0
948145	65	1	2014	0	1	2	0	0	0	1	0	1	5	1	59	1	0
948611	65	1	2014	1	1	1	0	0	0	0	0	2	5	1	52	1	0
949176	66	1	2011	1	2	1	0	0	0	0	0	2	5	1	86	1	0
950874	66	1	2012	0	2	2	0	0	0	0	0	2	5	1	77	1	0
951517	71	3	2011	1	3	2	0	0	0	1	0	2	5	1	34	1	0
951589	79	1	2014	0	3	2	0	1	0	0	1	3	5	1	50	1	0
952182	65	1	2014	1	2	3	0	0	2	0	0	3	2	1	51	1	0
952719	73	1	2012	1	3	1	0	0	0	1	0	3	5	1	45	0	2
953032	69	1	2014	1	1	1	0	0	0	0	0	2	5	1	48	1	0
953560	71	1	2010	1	2	1	0	0	0	0	0	2	5	1	101	1	0
953932	70	1	2010	1	3	1	0	0	0	1	0	2	5	1	51	0	2
954360	71	2	2011	1	3	1	0	0	0	1	0	2	5	1	93	1	0
954605	77	3	2012	1	3	1	0	0	0	1	0	2	5	1	82	1	0
956761	81	1	2013	1	2	1	0	0	0	0	0	2	5	1	69	1	0
959266	76	1	2013	0	1	1	0	0	0	0	0	3	5	1	63	1	0
959478	66	1	2012	0	3	2	0	0	0	0	0	2	5	1	73	1	0
960743	76	2	2012	0	2	1	0	1	0	0	0	3	5	1	83	1	0
963839	69	2	2014	1	2	3	0	0	0	1	0	3	5	1	36	0	2
967475	70	1	2011	1	3	1	0	0	0	1	0	2	5	1	95	1	0
968077	68	1	2013	1	2	2	0	0	0	1	0	2	5	1	61	1	0
968395	66	1	2012	1	2	1	0	0	0	0	0	2	5	1	80	1	0
969224	76	1	2011	1	4	1	0	1	0	0	0	3	5	0	47	0	2
969477	77	1	2014	1	1	1	0	0	1	0	0	3	5	1	57	1	0
975311	65	1	2011	0	3	1	0	0	0	0	0	1	5	1	87	1	0
975919	72	1	2010	1	2	2	0	0	0	1	0	2	5	1	76	0	2
978206	72	3	2014	0	2	1	0	0	0	0	0	2	5	1	50	1	0
979043	77	1	2010	1	3	1	0	1	0	0	0	3	5	0	8	0	2
979692	71	1	2010	1	2	1	0	0	0	0	0	2	5	1	104	1	0
980176	67	1	2013	0	3	3	0	0	0	1	0	2	5	1	62	1	0
981112	65	3	2014	0	3	3	0	0	0	1	0	3	5	1	48	1	0
981982	81	1	2013	1	3	2	0	0	0	1	0	2	5	1	63	1	0
982244	72	1	2010	0	3	2	0	0	0	1	0	2	5	1	100	1	0
982586	78	1	2012	1	2	1	0	1	0	0	0	3	5	0	30	0	2
983176	65	1	2013	1	2	1	0	0	0	0	0	2	5	1	70	1	0
985085	83	1	2012	0	2	1	0	0	0	0	0	2	5	0	47	0	2
988205	77	1	2013	1	2	2	0	0	0	1	0	1	5	1	71	1	0
989291	67	2	2011	1	3	1	0	0	0	1	0	3	5	0	72	0	2
990377	73	1	2010	0	3	3	0	0	2	0	0	2	3	1	88	0	2
991461	83	2	2010	1	3	1	0	0	0	1	0	2	5	1	106	1	0
992612	69	1	2010	0	2	1	0	0	0	0	0	2	5	1	103	1	0
995592	83	1	2012	0	3	1	0	0	0	0	0	2	5	1	78	1	0
995928	78	1	2014	0	1	1	0	0	0	0	0	2	5	1	52	1	0
996067	74	3	2010	1	2	1	0	0	0	1	0	3	5	1	51	0	2
996070	68	1	2012	1	2	2	0	0	2	0	0	2	1	1	80	1	0
996360	72	1	2011	1	2	1	0	0	0	0	0	2	5	1	92	1	0
998149	84	1	2011	1	2	1	0	0	0	0	0	2	5	1	21	0	2
998288	78	3	2010	1	3	1	0	0	0	1	0	3	5	1	41	0	1
999839	81	1	2012	1	3	1	0	0	0	1	0	3	5	1	79	1	0
999948	83	1	2013	1	3	1	0	0	0	0	0	3	5	1	7	0	2
1000941	81	1	2010	1	3	3	0	0	0	1	0	3	5	1	100	1	0
1009801	65	1	2011	1	3	2	0	0	2	0	0	2	1	1	91	1	0
1010556	69	1	2013	1	2	1	0	0	0	1	0	2	5	1	70	1	0
1011384	69	1	2011	1	3	3	0	0	0	1	0	3	5	1	52	0	2
1014505	71	2	2011	0	3	1	0	0	0	1	0	2	5	1	70	0	2
1015742	85	1	2011	1	3	2	0	0	0	0	0	3	5	1	33	0	2
1017157	77	1	2012	1	2	2	0	0	2	0	0	1	1	1	63	0	2
1017913	74	1	2010	1	3	1	0	0	0	1	0	3	5	1	101	1	0
1019414	71	1	2011	1	2	1	0	0	0	0	0	2	5	1	85	1	0
1021171	81	1	2014	0	1	1	0	0	1	0	0	1	5	1	28	0	1
1022027	69	1	2010	1	2	1	0	0	0	1	0	2	5	1	98	1	0
1024288	68	1	2010	1	3	3	0	0	2	1	0	2	3	1	106	1	0
1024770	66	1	2013	1	3	2	0	0	2	0	0	2	2	1	68	1	0
1025716	75	1	2010	0	3	2	0	0	0	1	0	2	5	1	98	1	0
1026250	65	1	2010	0	3	3	1	0	2	1	0	3	5	1	105	1	0
1028570	74	1	2012	0	3	1	0	0	0	0	0	3	5	1	75	1	0
1032856	68	1	2011	1	3	3	0	0	2	0	0	2	2	1	75	0	2
1033052	78	1	2014	0	3	2	0	0	0	1	0	3	5	0	32	0	2
1033147	83	1	2012	0	3	2	0	0	0	0	0	3	5	1	76	1	0
1033343	84	1	2010	1	2	1	0	0	1	0	0	1	5	1	98	1	0
1033844	73	1	2013	1	2	1	0	0	0	0	0	2	5	1	65	1	0
1034318	78	1	2011	1	2	1	0	0	0	1	0	2	5	1	93	1	0
1040684	69	2	2010	1	2	1	0	0	0	0	0	2	5	1	24	0	2
1045113	70	1	2013	1	3	1	0	0	0	1	0	3	5	1	64	1	0
1045805	72	1	2012	1	3	2	0	0	2	0	0	2	2	1	72	1	0
1046179	67	1	2012	1	3	2	0	0	0	1	0	2	5	1	63	0	1
1046265	89	1	2012	1	2	1	0	0	0	0	0	2	5	1	78	1	0
1047139	67	1	2010	0	3	2	0	0	0	1	0	3	5	1	61	0	2
1047499	74	1	2012	1	3	2	0	0	0	0	0	3	5	1	76	1	0
1049125	81	1	2012	1	2	1	0	0	1	0	0	2	5	1	73	1	0
1049465	78	1	2014	1	2	1	0	0	0	1	0	2	5	1	57	1	0
1050344	71	1	2011	0	2	1	0	0	0	0	0	2	5	1	59	0	2
1050505	71	1	2013	1	3	1	0	0	0	1	0	3	5	1	21	0	2
1051102	73	1	2011	0	2	2	0	0	0	0	0	1	5	1	95	1	0
1051776	69	1	2010	1	2	2	0	0	2	0	0	2	1	1	97	1	0
1052601	68	1	2012	1	2	1	0	0	0	0	0	3	5	1	73	1	0
1053648	74	1	2011	0	3	2	0	0	0	1	0	2	5	1	73	0	1
1055338	66	3	2010	1	3	2	0	0	0	0	0	3	5	1	10	0	2
1056958	69	1	2012	1	3	1	0	1	0	0	0	2	5	0	24	0	2
1059505	70	1	2013	1	3	2	0	1	0	0	0	3	5	0	5	0	2
1059892	72	1	2010	1	3	2	0	0	2	0	0	1	2	1	105	1	0
1060516	80	1	2010	0	3	2	0	0	1	0	0	1	5	1	101	1	0
1060797	66	1	2014	0	3	2	1	0	2	0	0	2	4	1	53	1	0
1061796	68	1	2010	1	2	1	0	0	0	0	0	2	5	1	77	0	2
1062648	73	1	2011	0	3	1	0	0	0	1	0	2	5	1	36	0	1
1063323	67	1	2014	1	2	2	0	0	0	1	0	2	5	1	59	1	0
1064704	71	2	2013	1	3	1	0	0	0	1	0	3	5	1	64	1	0
1066526	70	1	2011	1	2	1	0	0	0	0	0	1	5	1	84	1	0
1067648	66	1	2010	1	3	2	0	0	0	1	0	2	5	1	96	1	0
1068249	69	2	2012	0	3	1	0	0	0	1	0	2	5	0	74	0	2
1069177	72	1	2011	1	2	1	0	0	0	1	0	2	5	1	33	0	2
1069306	75	1	2013	0	2	1	0	0	0	1	0	3	5	1	71	1	0
1069515	76	3	2010	1	3	1	0	0	0	1	0	3	5	1	77	0	2
1070271	70	3	2013	1	3	2	0	0	0	1	0	2	5	1	66	1	0
1071700	71	1	2010	0	3	1	0	0	0	1	0	2	5	1	42	0	1
1071747	79	1	2011	1	3	1	0	0	0	1	0	2	5	1	91	1	0
1072242	67	2	2014	1	3	2	0	0	0	1	0	2	5	1	49	1	0
1072322	68	1	2014	0	2	2	0	0	0	0	0	3	5	1	16	0	2
1073175	65	2	2014	1	2	2	0	0	2	0	0	3	2	1	52	1	0
1073479	70	1	2012	1	3	1	0	0	0	1	0	2	5	1	72	1	0
1073484	67	1	2010	1	3	2	0	0	2	0	0	2	1	1	106	1	0
1075805	74	3	2010	1	3	2	0	0	0	1	0	2	5	1	93	1	0
1076567	70	2	2010	1	3	1	0	0	0	0	0	2	5	1	106	1	0
1076600	79	2	2011	1	3	1	0	0	0	1	0	2	5	1	77	0	2
1077466	83	1	2011	0	3	1	0	0	0	0	0	3	5	1	84	1	0
1077791	74	1	2010	0	3	2	0	0	0	1	0	3	5	1	88	1	0
1078307	69	2	2010	0	2	1	0	0	0	1	0	3	5	1	43	0	2
1082057	75	1	2013	1	3	1	0	0	0	0	0	3	5	0	5	0	2
1085685	65	3	2011	1	3	1	0	0	0	0	0	2	5	1	93	1	0
1086666	65	2	2010	0	3	1	0	0	0	1	0	3	5	1	64	0	2
1087429	76	1	2012	1	3	1	0	0	0	1	0	2	5	1	74	1	0
1091633	76	1	2012	0	3	1	0	0	0	1	0	2	5	1	43	0	2
1091914	81	1	2012	0	2	2	0	0	0	0	0	3	5	1	27	0	2
1092652	68	3	2010	0	2	1	0	0	0	0	0	2	5	1	74	0	2
1094029	68	1	2010	1	3	2	0	0	0	0	0	2	5	1	5	1	0
1095338	78	1	2011	1	3	1	0	1	1	0	0	2	5	0	79	0	2
1096759	65	1	2010	0	3	2	0	0	0	0	0	2	5	1	101	1	0
1098694	68	3	2012	1	3	2	0	0	2	0	0	2	3	1	74	1	0
1099842	72	1	2010	1	3	1	0	0	0	1	0	2	5	1	103	1	0
1100171	85	3	2012	0	3	3	0	1	0	0	0	3	5	0	73	0	2
1100755	67	1	2012	1	3	2	0	0	0	1	0	2	5	1	82	1	0
1100855	66	1	2013	1	2	1	0	0	1	0	0	3	5	1	67	1	0
1101145	72	1	2012	1	3	1	0	0	0	1	0	3	5	1	74	1	0
1101656	66	3	2013	1	2	1	0	0	0	0	0	3	5	1	65	1	0
1101819	71	1	2011	1	2	2	0	0	2	0	0	2	1	1	89	1	0
1102931	73	1	2013	1	2	1	0	0	0	0	0	2	5	1	69	1	0
1103483	66	3	2013	1	1	1	0	0	0	0	0	2	5	1	66	1	0
1103834	65	1	2011	0	2	1	0	0	0	0	0	2	5	1	11	0	2
1103865	69	1	2010	0	2	1	0	0	0	0	0	2	5	1	104	1	0
1105500	78	3	2013	1	2	1	0	0	0	0	0	2	5	1	63	0	2
1106007	77	1	2010	1	3	1	0	0	0	0	0	2	5	1	105	1	0
1106583	70	1	2013	1	3	3	0	0	2	1	0	3	4	1	58	1	0
1106963	68	1	2012	1	3	4	0	0	2	1	0	1	3	1	83	1	0
1107195	78	1	2011	1	3	1	0	0	0	1	0	2	5	1	33	0	2
1107369	74	2	2011	1	3	1	0	0	0	1	0	2	5	1	91	1	0
1108111	90	1	2010	1	3	3	0	0	0	1	0	3	5	1	35	0	2
1108969	71	1	2011	0	2	2	0	0	0	1	0	2	5	1	70	0	2
1111879	65	1	2013	1	2	2	0	0	0	0	0	2	5	1	67	1	0
1111939	68	1	2014	1	1	1	0	0	0	0	0	2	5	1	49	1	0
1114804	86	1	2012	0	3	2	0	0	0	0	0	2	5	1	72	1	0
1115867	68	1	2010	0	3	2	0	0	0	1	0	3	5	1	105	1	0
1117194	84	1	2010	0	3	3	0	0	0	1	0	3	5	1	92	1	0
1118052	91	1	2011	0	3	2	0	0	0	0	0	2	5	1	21	0	2
1118190	73	1	2011	1	2	2	0	0	1	0	0	1	1	1	86	1	0
1118208	77	1	2013	1	3	1	0	0	0	1	0	2	5	1	67	1	0
1118307	78	1	2010	0	2	1	0	0	0	0	0	3	5	1	100	1	0
1118319	68	1	2012	1	3	2	0	0	2	0	0	2	2	1	77	1	0
1118498	73	1	2011	1	3	1	0	0	0	0	0	2	5	1	74	0	2
1121496	65	2	2012	0	3	3	1	0	2	1	0	2	2	1	58	0	2
1121736	76	1	2012	1	3	1	0	1	0	1	0	3	5	0	69	0	2
1121906	77	2	2013	1	3	2	0	0	2	0	0	1	2	1	57	1	0
1122015	77	1	2014	1	3	1	0	0	0	0	0	2	5	1	44	1	0
1122088	81	1	2011	1	3	3	0	0	0	1	0	3	5	1	84	1	0
1124007	76	1	2010	0	2	2	0	0	0	1	0	2	5	1	96	1	0
1124801	78	1	2014	1	3	2	0	0	0	1	0	3	5	1	54	1	0
1125236	68	1	2011	1	2	1	0	0	0	0	0	3	5	1	49	0	2
1126980	65	1	2013	0	2	1	0	0	0	1	0	3	5	1	47	1	0
1127199	68	1	2013	0	3	1	0	0	0	0	0	2	5	1	66	1	0
1127328	73	1	2011	1	2	2	0	0	0	1	0	1	5	1	90	1	0
1128754	93	1	2013	0	2	1	0	0	0	0	0	2	5	1	51	1	0
1128994	65	1	2013	0	2	1	0	0	0	0	0	2	5	1	18	0	2
1130137	67	1	2011	0	3	2	0	0	2	0	0	2	2	1	88	1	0
1130197	77	3	2011	1	2	2	0	0	0	0	0	1	5	1	95	1	0
1131550	84	1	2013	1	3	3	0	0	0	1	0	1	5	0	52	0	2
1134314	70	1	2014	1	1	1	0	0	1	0	0	1	5	1	50	1	0
1136045	65	1	2011	0	2	2	0	0	0	1	0	2	5	1	84	1	0
1137232	66	1	2013	0	3	1	0	0	0	0	0	2	5	1	64	1	0
1137334	73	1	2010	1	2	2	0	0	0	1	0	1	5	1	99	1	0
1138543	83	1	2012	1	2	2	0	0	0	0	0	2	5	1	68	0	2
1138976	72	1	2010	0	2	1	0	0	0	1	0	2	5	1	42	0	1
1140294	74	1	2010	1	3	2	0	0	0	1	0	2	5	1	99	1	0
1141003	77	1	2010	1	3	1	0	0	0	0	0	3	5	1	98	1	0
1141533	66	1	2012	0	3	1	0	0	0	0	0	2	5	1	77	1	0
1141574	79	1	2010	1	2	1	0	0	0	1	0	2	5	0	102	0	2
1141980	81	1	2011	1	2	2	0	0	0	1	0	2	5	1	15	0	2
1144778	65	1	2013	0	3	3	0	0	2	0	0	3	2	1	70	1	0
1145880	66	1	2010	1	2	1	0	0	0	1	0	3	5	1	102	1	0
1145954	70	2	2010	0	2	1	0	0	0	1	0	3	5	1	98	1	0
1146306	73	3	2013	0	2	3	0	0	0	1	0	3	5	1	24	1	0
1147305	75	1	2012	0	3	2	0	0	0	1	0	2	5	1	35	0	2
1147725	73	3	2010	0	3	1	0	0	0	0	0	3	5	1	96	0	2
1148384	67	1	2011	1	3	2	0	0	2	0	0	2	2	1	85	1	0
1148433	76	2	2013	1	2	2	0	0	0	0	0	2	5	1	69	1	0
1151176	86	1	2012	0	3	2	0	1	0	0	0	3	5	1	73	1	0
1151438	72	1	2013	0	2	1	0	0	0	0	0	2	5	1	62	1	0
1151568	69	1	2011	1	2	1	0	0	0	0	0	2	5	1	94	1	0
1152509	73	1	2010	1	3	2	0	0	0	1	0	2	5	1	45	0	2
1152885	83	1	2010	1	3	1	0	0	0	1	0	1	5	1	106	1	0
1152897	87	1	2010	0	3	2	0	0	0	1	0	2	5	0	83	0	2
1152912	84	2	2012	0	3	3	0	1	0	0	0	3	5	0	26	0	2
1152918	72	1	2010	0	3	1	0	0	0	1	0	2	5	1	105	1	0
1152965	68	1	2010	1	3	1	0	0	0	1	0	2	5	1	93	1	0
1153079	70	1	2010	1	3	2	0	0	2	0	0	3	3	1	105	1	0
1153191	66	1	2010	0	3	1	0	0	0	1	0	2	5	1	107	1	0
1153356	68	1	2010	1	3	3	0	0	2	0	0	2	5	1	107	1	0
1153367	82	1	2010	1	2	1	0	0	0	0	0	2	5	0	102	0	2
1153383	74	2	2010	0	2	1	0	0	0	1	0	2	5	1	105	1	0
1153583	66	3	2010	1	3	1	0	0	0	1	0	2	5	1	105	1	0
1153646	78	3	2010	1	2	1	0	0	0	0	0	2	5	1	74	1	0
1153707	65	1	2010	0	3	3	0	0	2	0	0	2	2	1	75	0	2
1153913	68	1	2010	1	3	1	0	0	0	1	0	2	5	1	103	1	0
1153944	74	2	2010	1	3	1	0	0	0	1	0	3	5	1	107	1	0
1154028	82	3	2011	0	3	2	0	0	0	0	0	2	5	1	70	0	2
1154082	77	2	2010	1	3	1	0	0	0	1	0	3	5	1	87	0	2
1154222	86	1	2010	1	3	2	0	1	0	0	0	3	5	0	63	0	2
1154249	66	1	2010	1	2	2	0	0	0	0	0	2	5	1	106	1	0
1154296	67	2	2010	0	3	2	1	1	0	0	0	3	5	0	19	0	2
1154300	83	1	2013	1	3	2	0	0	0	1	0	3	5	1	71	1	0
1154310	89	1	2010	0	3	4	0	1	1	0	0	3	5	0	8	0	2
1154396	77	1	2010	1	2	2	0	0	0	1	0	2	5	1	107	1	0
1154474	77	3	2010	1	3	1	0	0	0	0	0	2	5	1	102	1	0
1154573	68	2	2010	1	3	2	0	0	2	0	0	3	3	1	106	1	0
1154819	67	1	2010	1	3	1	0	0	0	0	0	2	5	1	102	1	0
1154822	70	3	2010	0	3	2	0	0	2	0	0	3	3	1	102	1	0
1154845	65	1	2010	1	3	2	0	0	2	0	0	2	2	1	104	1	0
1154889	66	3	2010	1	2	1	0	0	0	1	0	2	5	1	105	1	0
1154895	70	1	2010	1	3	1	0	0	0	1	0	3	5	1	104	1	0
1154957	71	1	2010	1	3	3	0	0	2	0	0	1	3	1	106	1	0
1155011	74	1	2010	1	3	3	0	0	2	1	0	1	3	1	101	1	0
1155013	65	1	2010	0	3	2	0	0	2	0	0	2	2	1	102	1	0
1155034	76	1	2010	1	3	2	0	0	0	0	0	3	5	0	52	0	2
1155331	72	2	2010	0	2	1	0	0	0	1	0	2	5	1	107	1	0
1155393	71	1	2010	1	2	1	0	0	0	1	0	3	5	1	107	1	0
1155402	73	1	2010	0	3	1	0	0	0	1	0	3	5	1	107	1	0
1155420	68	1	2010	1	3	2	0	0	2	0	0	2	2	1	106	1	0
1155451	74	1	2010	1	2	1	0	0	0	1	0	2	5	1	99	0	1
1155500	77	1	2010	0	3	1	0	0	0	1	0	2	5	1	104	1	0
1155523	74	1	2010	1	2	1	0	0	0	0	0	2	5	1	103	1	0
1155525	72	1	2010	1	3	1	0	0	0	0	0	3	5	1	102	1	0
1155530	78	1	2010	0	2	1	0	0	0	0	0	2	5	1	103	1	0
1155533	73	1	2010	1	2	1	0	0	0	1	0	3	5	0	96	0	2
1155539	75	1	2010	1	3	1	0	0	0	1	0	3	5	1	103	1	0
1155561	66	1	2010	1	2	1	0	0	0	1	0	2	5	1	106	1	0
1155564	85	1	2010	1	3	1	0	0	1	0	0	3	5	1	75	0	2
1155570	75	3	2010	1	3	3	0	0	2	0	0	3	4	0	43	0	2
1155599	81	1	2010	1	3	1	0	1	1	0	0	3	5	0	15	0	2
1155611	74	1	2010	0	2	1	0	0	0	0	0	3	5	1	105	1	0
1155619	65	1	2010	1	3	3	0	0	2	1	0	2	3	1	105	1	0
1155624	65	1	2010	0	3	1	0	0	0	0	0	2	5	1	103	1	0
1155634	69	1	2010	1	2	2	0	0	2	0	0	2	1	1	105	1	0
1155644	69	1	2010	1	3	1	0	1	0	1	0	3	5	1	102	1	0
1155659	77	1	2010	0	3	1	0	0	0	1	0	3	5	1	71	0	2
1155666	66	1	2010	1	3	1	0	0	0	1	0	2	5	1	18	0	2
1155670	71	1	2010	0	3	1	0	0	0	0	0	3	5	1	103	1	0
1155692	67	1	2010	0	2	1	0	0	0	0	0	2	5	1	103	1	0
1155693	71	1	2010	1	2	1	0	0	0	1	0	2	5	1	100	1	0
1155707	68	1	2010	0	3	1	0	0	0	1	0	3	5	0	88	0	2
1155709	73	1	2010	1	2	1	0	0	0	1	0	2	5	1	102	1	0
1155724	77	2	2010	1	3	2	0	0	2	0	0	3	4	0	16	0	2
1155743	73	2	2010	0	3	2	0	0	0	1	0	2	5	1	37	0	2
1155748	68	3	2010	1	2	1	0	0	0	0	0	2	5	1	104	1	0
1155784	70	1	2010	0	3	1	0	0	0	0	0	3	5	1	106	1	0
1155790	65	1	2010	1	3	2	0	0	2	0	0	2	2	1	107	1	0
1155834	65	1	2010	0	2	1	0	0	0	0	0	2	5	1	45	0	2
1155836	68	1	2010	1	2	1	0	0	0	1	0	2	5	1	106	1	0
1155878	76	1	2010	1	3	1	0	0	0	1	0	2	5	1	105	1	0
1155881	75	1	2010	1	3	1	0	0	0	0	0	3	5	1	81	0	1
1155948	67	2	2010	0	3	2	0	0	0	0	0	2	5	1	106	1	0
1155957	73	1	2010	1	3	1	0	0	0	0	0	3	5	0	79	0	2
1156000	78	1	2010	0	2	1	0	0	0	1	0	3	5	1	105	1	0
1156020	74	1	2010	0	2	2	0	0	0	0	0	3	5	1	104	1	0
1156068	70	3	2010	0	3	2	0	0	0	1	0	2	5	1	86	1	0
1156079	80	2	2010	0	2	1	0	0	0	0	0	3	5	1	105	1	0
1156095	72	3	2010	1	3	2	0	0	2	0	0	2	2	1	105	1	0
1156096	68	1	2010	1	2	2	0	0	2	0	0	2	1	1	105	1	0
1156159	76	1	2010	1	3	2	0	0	0	1	0	2	5	1	104	1	0
1156306	65	1	2010	1	2	1	0	0	0	1	0	2	5	1	106	1	0
1156309	65	1	2010	1	2	1	0	0	0	0	0	2	5	1	106	1	0
1156333	68	1	2013	1	3	1	0	0	0	0	0	2	5	1	71	1	0
1156348	70	1	2010	1	2	2	0	0	0	1	0	3	5	1	105	1	0
1156349	70	1	2010	1	2	2	0	0	2	0	0	2	1	1	105	1	0
1156352	66	1	2010	0	3	1	0	1	0	0	0	3	5	1	15	0	2
1156356	70	1	2010	1	2	1	0	0	1	1	0	1	5	1	84	0	2
1156377	66	1	2010	1	2	2	0	0	2	0	0	2	1	1	101	1	0
1156386	67	1	2010	1	3	3	0	0	2	0	0	2	2	1	105	1	0
1156387	74	1	2010	1	2	1	0	0	0	1	0	2	5	1	105	1	0
1156390	66	1	2010	1	3	2	0	0	0	1	0	3	5	1	105	1	0
1156413	71	1	2010	0	2	1	0	0	0	1	0	3	5	1	105	1	0
1156431	80	1	2010	1	2	1	0	0	0	1	0	3	5	1	78	0	1
1156437	83	1	2010	1	3	1	0	0	0	0	0	3	5	1	33	0	1
1156463	74	2	2010	1	3	4	1	0	1	0	0	3	5	0	6	0	2
1156476	71	1	2010	1	2	1	0	0	0	0	0	3	5	1	104	1	0
1156483	79	1	2010	1	3	2	0	0	0	1	0	2	5	1	43	0	2
1156485	65	1	2010	1	2	1	0	0	0	0	0	2	5	1	103	1	0
1156501	82	1	2010	1	3	1	1	1	0	0	0	3	5	0	60	0	2
1156553	65	3	2010	1	1	1	0	0	1	0	0	1	5	0	91	0	2
1156565	66	2	2010	0	2	1	0	0	0	0	0	2	5	1	105	1	0
1156582	72	3	2010	1	2	1	0	0	0	0	0	2	5	1	56	0	2
1156642	69	2	2010	1	2	1	0	0	0	0	0	2	5	1	105	1	0
1156686	70	1	2010	1	2	1	0	0	0	0	0	2	5	1	103	1	0
1156742	68	3	2010	0	3	2	0	0	2	0	0	2	2	1	104	1	0
1156744	68	3	2010	1	2	1	0	0	0	0	0	2	5	1	103	1	0
1156964	72	1	2010	1	2	1	0	0	0	1	0	2	5	1	103	1	0
1156969	72	1	2010	1	2	1	0	0	0	1	0	2	5	1	101	1	0
1157024	66	1	2010	0	2	1	0	0	0	1	0	2	5	1	101	1	0
1157039	74	1	2010	1	2	1	0	0	0	1	0	2	5	1	101	1	0
1157144	68	1	2010	1	2	1	0	0	0	0	0	2	5	1	106	1	0
1157150	67	1	2012	1	3	3	0	0	2	0	0	3	4	1	81	1	0
1157153	67	1	2010	1	2	1	0	0	0	0	0	2	5	1	103	1	0
1157180	72	1	2010	0	2	2	0	0	0	1	0	1	5	1	103	1	0
1157202	65	1	2010	0	2	1	0	0	0	0	0	2	5	1	104	1	0
1157240	66	1	2010	0	3	2	0	0	2	0	0	2	3	1	106	1	0
1157269	70	1	2010	0	3	1	0	0	0	1	0	2	5	0	93	0	2
1157281	74	1	2010	0	2	1	0	0	0	0	0	2	5	1	100	0	2
1157334	71	1	2010	0	2	1	0	0	0	0	0	2	5	1	103	1	0
1157351	71	3	2010	1	3	2	0	0	2	0	0	3	2	1	105	1	0
1157353	67	1	2010	1	3	2	0	0	2	0	0	2	1	1	106	1	0
1157361	65	1	2010	1	3	2	0	0	2	0	0	2	2	1	107	1	0
1157368	66	1	2010	1	3	3	0	0	2	0	0	2	2	1	104	1	0
1157371	77	3	2010	1	3	2	1	0	2	1	0	3	4	1	103	1	0
1157374	70	1	2010	1	3	2	0	0	2	0	0	2	2	1	107	1	0
1157396	73	1	2010	1	3	1	0	0	0	1	0	2	5	1	45	0	2
1157401	66	1	2010	0	2	2	0	0	2	0	0	2	1	1	107	1	0
1157408	74	1	2010	0	2	1	0	0	0	0	0	2	5	1	103	1	0
1157434	66	2	2011	1	2	1	0	0	0	1	0	3	5	1	95	1	0
1157441	65	3	2010	1	2	1	0	0	0	0	0	2	5	1	103	1	0
1157459	72	1	2010	0	3	1	0	0	0	0	0	3	5	1	85	1	0
1157467	65	3	2010	1	3	2	0	0	2	0	0	2	3	1	105	1	0
1157468	67	2	2010	1	2	1	0	0	0	0	0	2	5	1	104	1	0
1157476	75	3	2010	0	3	1	0	0	0	1	0	3	5	1	103	1	0
1157478	70	1	2010	1	2	1	0	0	0	0	0	2	5	1	104	1	0
1157493	75	3	2010	1	3	1	0	0	0	1	0	2	5	1	103	1	0
1157516	72	3	2010	1	2	1	0	0	0	0	0	2	5	1	78	0	2
1157568	69	1	2010	1	2	1	0	0	0	0	0	2	5	1	101	1	0
1157574	73	1	2010	0	2	3	0	0	2	0	0	3	1	1	102	1	0
1157585	77	1	2010	0	2	1	0	0	0	0	0	3	5	1	68	0	2
1157604	69	1	2010	0	2	1	0	0	0	0	0	2	5	1	101	1	0
1157692	72	3	2010	1	2	1	0	0	0	0	0	2	5	1	103	1	0
1157762	65	1	2010	1	3	3	0	0	2	1	0	2	2	1	102	1	0
1157766	66	1	2010	1	3	2	0	0	2	0	0	3	4	0	4	0	2
1157768	75	3	2010	0	2	1	0	0	0	0	0	3	5	1	103	1	0
1157770	76	1	2010	0	2	2	0	0	2	0	0	2	2	1	103	1	0
1157772	81	1	2010	1	2	2	0	0	0	0	0	3	5	1	102	1	0
1157774	70	1	2010	1	2	2	0	0	2	0	0	3	2	0	66	0	2
1157777	72	1	2010	1	2	1	0	0	0	1	0	3	5	1	88	0	1
1157778	81	1	2010	0	2	2	0	0	0	0	0	3	5	0	80	0	2
1157795	68	2	2010	1	2	2	0	0	0	1	0	2	5	1	102	1	0
1157858	67	1	2010	1	2	3	0	0	2	0	0	2	3	1	103	1	0
1157861	68	3	2010	1	2	2	0	0	0	0	0	2	5	1	93	1	0
1157866	68	1	2010	0	2	2	0	0	2	0	0	2	2	1	103	1	0
1157905	75	1	2010	1	2	2	0	0	0	1	0	2	5	1	21	0	2
1157908	65	1	2010	1	2	2	0	0	0	0	0	3	5	1	103	1	0
1157921	67	1	2010	0	2	1	0	0	0	1	0	2	5	1	103	1	0
1157928	84	1	2010	0	3	1	0	0	0	0	0	3	5	0	82	0	2
1157931	67	1	2010	1	2	1	0	0	0	1	0	2	5	1	102	1	0
1157941	66	1	2010	0	2	1	0	0	0	0	0	3	5	1	102	1	0
1157944	79	1	2010	0	3	1	0	0	0	1	0	3	5	1	94	0	1
1157964	68	1	2010	1	3	2	0	0	2	0	0	1	2	1	103	1	0
1158005	73	1	2010	1	3	1	0	0	0	0	0	2	5	1	104	1	0
1158015	82	3	2010	1	3	1	0	0	0	0	0	2	5	1	105	1	0
1158131	78	1	2010	0	3	2	0	0	0	1	0	3	5	1	106	1	0
1158134	79	1	2010	0	3	2	0	0	0	1	0	2	5	1	105	1	0
1158447	86	3	2010	0	3	1	0	0	1	0	0	3	5	1	67	0	2
1158456	69	1	2010	1	3	1	0	0	0	1	0	3	5	1	105	1	0
1158538	76	3	2010	0	2	1	0	0	0	0	0	3	5	0	21	0	2
1158681	77	1	2010	1	2	1	0	0	1	0	0	1	5	1	30	0	1
1158703	71	1	2010	1	3	1	0	0	0	0	0	2	5	1	65	0	1
1158716	65	1	2010	0	3	3	0	0	2	0	0	3	2	1	45	0	2
1158772	82	1	2010	0	3	2	0	0	0	0	0	3	5	1	54	0	2
1158812	69	1	2010	1	2	2	0	0	2	0	0	2	2	1	100	1	0
1158835	65	3	2010	1	2	1	0	0	0	0	0	2	5	1	70	1	0
1158878	69	1	2010	1	3	1	0	0	0	1	0	2	5	1	101	1	0
1158911	80	1	2010	1	3	3	0	0	1	0	1	1	5	0	25	0	2
1158930	79	2	2010	1	2	1	0	0	0	0	0	3	5	1	32	0	1
1158943	65	1	2010	1	2	2	0	0	0	0	0	1	5	1	100	1	0
1158945	80	3	2010	1	2	1	0	0	0	1	0	2	5	1	100	1	0
1158960	67	1	2010	1	2	1	0	0	0	0	0	2	5	1	65	0	2
1158983	68	1	2010	0	2	2	0	0	0	0	0	2	5	1	102	1	0
1159188	77	3	2010	1	2	1	0	0	1	0	0	2	5	1	106	1	0
1159224	72	2	2010	0	2	1	0	0	0	1	0	2	5	1	96	1	0
1159225	83	1	2010	0	3	1	0	0	0	1	0	3	5	1	102	1	0
1159252	71	1	2010	1	3	1	0	0	0	1	0	1	5	1	106	1	0
1159265	68	1	2010	1	3	3	0	0	2	0	0	2	3	1	102	1	0
1159385	68	1	2010	0	3	1	0	0	0	1	0	3	5	0	16	0	2
1159433	68	1	2010	1	3	3	0	0	2	0	0	1	3	1	104	1	0
1159435	80	1	2010	1	3	2	0	0	2	0	0	3	1	1	102	1	0
1159440	71	2	2010	1	3	1	0	0	0	1	0	2	5	1	104	1	0
1159459	69	1	2010	0	2	2	0	0	2	0	0	2	1	1	103	1	0
1159497	65	3	2010	1	3	1	0	0	0	1	0	2	5	1	100	1	0
1159530	67	1	2010	1	2	2	0	0	0	1	0	1	5	1	102	1	0
1159574	83	1	2010	1	3	1	0	0	0	1	0	3	5	1	101	1	0
1159579	68	1	2010	1	2	2	0	0	2	0	0	3	3	1	104	1	0
1159627	72	1	2010	1	3	2	0	0	2	0	0	2	1	1	105	1	0
1159640	68	1	2010	1	3	1	0	0	0	1	0	2	5	1	103	1	0
1159643	71	1	2010	1	3	2	0	0	0	1	0	3	5	1	95	1	0
1159694	66	1	2010	0	3	2	0	0	2	0	0	1	2	1	102	1	0
1159737	66	3	2010	1	2	1	0	0	0	0	0	2	5	1	105	1	0
1159795	66	1	2010	0	2	1	0	0	0	0	0	3	5	1	103	1	0
1159971	88	1	2010	1	4	3	1	1	0	0	0	3	5	0	9	0	2
1159972	81	1	2010	1	3	2	0	0	0	1	0	1	5	1	81	0	2
1160170	75	1	2010	1	1	1	0	0	1	0	0	1	5	1	83	1	0
1160263	72	1	2010	0	1	1	0	0	0	1	0	1	5	1	106	1	0
1160266	82	3	2010	1	3	1	0	0	0	0	0	2	5	1	55	1	0
1160387	80	3	2010	1	3	1	0	0	0	0	0	3	5	1	105	1	0
1160477	69	1	2010	0	3	2	0	0	2	0	0	1	1	1	107	1	0
1160480	69	1	2010	1	3	2	0	0	2	0	0	2	2	1	102	1	0
1160484	65	1	2010	1	3	3	0	0	2	0	0	1	3	0	12	0	2
1160514	67	1	2010	1	2	1	0	0	0	0	0	2	5	1	100	1	0
1160656	79	1	2010	1	3	1	0	0	0	1	0	2	5	1	105	1	0
1160684	69	3	2010	1	3	2	0	0	2	0	0	2	4	1	105	1	0
1160745	75	1	2010	1	3	1	0	0	0	1	0	2	5	1	55	0	2
1160791	69	3	2010	1	3	1	0	0	0	1	0	3	5	1	107	1	0
1160836	70	3	2010	1	2	2	0	0	0	0	0	2	5	1	107	1	0
1160854	94	1	2010	1	2	1	0	0	1	0	0	3	5	0	37	0	2
1160875	83	3	2010	1	3	1	0	1	1	0	0	3	5	1	6	0	2
1160927	67	1	2010	1	3	1	0	0	0	1	0	3	5	1	105	1	0
1160935	65	1	2010	1	3	1	0	0	0	1	0	2	5	1	106	1	0
1161058	67	1	2014	1	1	1	0	0	0	0	0	2	5	1	38	1	0
1161093	74	3	2010	1	2	1	0	0	0	0	0	2	5	1	100	1	0
1161134	68	3	2010	1	3	2	0	0	2	0	0	3	1	1	101	1	0
1161139	78	3	2010	1	2	1	0	0	0	1	0	2	5	1	90	0	2
1161207	79	1	2010	1	2	1	0	0	0	0	0	3	5	1	102	1	0
1161237	66	1	2010	0	2	1	0	0	0	0	0	2	5	1	102	1	0
1161241	73	1	2014	1	1	2	0	0	0	1	0	1	5	1	51	1	0
1161242	72	1	2010	0	3	1	0	0	0	1	0	2	5	1	100	1	0
1161313	85	2	2010	1	3	2	0	0	0	0	0	3	5	0	68	0	2
1161346	75	1	2010	1	3	1	0	0	0	1	0	3	5	1	21	0	2
1161367	66	1	2010	1	3	2	0	0	2	0	0	2	4	1	103	1	0
1161408	65	1	2010	1	2	2	0	0	2	0	0	2	1	1	101	1	0
1161452	72	3	2010	1	2	1	0	0	0	0	0	2	5	1	107	1	0
1161466	78	2	2010	1	3	1	0	0	0	1	0	2	5	1	59	0	2
1161470	74	2	2010	0	2	1	0	0	0	0	0	2	5	1	106	1	0
1161472	74	2	2010	1	2	2	0	0	0	0	0	3	5	1	106	1	0
1161489	83	1	2010	1	3	4	0	0	0	0	0	3	5	1	55	0	1
1161496	76	2	2010	1	2	1	0	0	0	1	0	2	5	1	99	1	0
1161556	72	1	2010	1	3	1	0	0	0	1	0	3	5	1	102	1	0
1161567	73	1	2010	1	2	1	0	0	0	1	0	2	5	1	102	1	0
1161581	67	1	2010	1	2	2	0	0	2	0	0	2	1	1	102	1	0
1161655	74	1	2010	0	2	1	0	0	0	1	0	2	5	1	92	0	2
1161806	70	1	2010	1	3	4	1	1	0	0	0	3	5	0	27	0	2
1161807	66	1	2010	1	2	2	0	0	2	0	0	2	1	1	106	1	0
1161809	75	1	2010	1	2	2	0	0	2	0	0	2	1	1	106	1	0
1161852	86	1	2010	1	2	2	0	0	2	0	0	3	2	1	105	1	0
1161869	65	1	2010	0	2	2	0	0	0	0	0	2	5	1	105	1	0
1161872	77	1	2010	1	2	2	0	0	0	1	0	3	5	1	19	0	2
1161973	67	1	2010	1	2	1	0	0	0	1	0	2	5	1	104	1	0
1162091	70	1	2010	1	2	2	0	0	2	0	0	2	2	0	44	0	2
1162092	75	1	2010	0	3	2	0	0	0	1	0	2	5	1	103	1	0
1162094	66	1	2010	1	2	2	0	0	2	0	0	2	1	1	104	1	0
1162119	65	3	2010	0	2	2	0	0	0	0	0	2	5	1	101	1	0
1162122	66	1	2010	1	2	2	0	0	2	0	0	3	2	1	101	1	0
1162124	65	1	2010	1	2	2	0	0	2	0	0	2	2	1	101	1	0
1162145	76	1	2010	1	2	1	0	0	0	1	0	2	5	1	100	1	0
1162147	80	1	2010	1	2	2	0	0	0	0	0	2	5	0	90	0	2
1162171	77	1	2010	1	2	1	0	0	0	1	0	2	5	1	107	1	0
1162183	76	1	2010	1	3	2	0	0	0	1	0	2	5	0	97	0	2
1162193	84	1	2010	1	2	2	0	1	0	0	0	3	5	0	67	0	2
1162209	68	1	2010	0	2	2	0	0	0	0	0	2	5	1	60	0	2
1162211	65	1	2010	1	2	2	0	0	2	0	0	2	2	1	106	1	0
1162218	77	3	2010	0	3	1	0	1	0	0	0	3	5	0	88	0	2
1162219	77	1	2010	0	2	2	0	0	0	0	0	2	5	0	76	0	2
1162353	69	1	2010	0	3	1	0	0	0	0	0	2	5	1	99	1	0
1162372	73	1	2011	1	3	2	0	0	0	0	0	2	5	1	90	1	0
1162570	70	1	2010	1	3	2	0	0	2	0	0	2	2	1	95	0	2
1162576	79	1	2010	1	3	3	0	0	1	1	0	2	5	1	104	1	0
1162598	84	1	2010	1	3	1	0	0	0	1	0	2	5	1	99	1	0
1162656	65	1	2010	1	3	2	0	0	2	0	0	2	1	1	106	1	0
1162698	82	3	2010	1	3	1	0	0	0	0	0	3	5	1	20	0	2
1162793	71	1	2010	1	3	2	0	0	0	1	0	3	5	0	94	0	2
1163035	71	1	2010	0	2	1	0	0	0	1	0	2	5	1	107	1	0
1163065	67	2	2010	1	4	3	1	0	0	1	0	3	5	1	25	0	2
1163066	70	3	2010	1	3	2	0	0	0	1	0	2	5	0	32	0	2
1163160	68	1	2010	1	3	3	0	0	2	0	0	2	2	1	107	1	0
1163209	73	1	2010	1	3	1	0	0	0	1	0	2	5	1	107	1	0
1163217	68	1	2010	1	3	2	0	0	0	1	0	2	5	1	100	1	0
1163322	77	2	2010	1	2	1	0	0	0	0	0	3	5	1	22	0	2
1163388	72	1	2010	1	3	2	0	0	2	0	0	2	2	1	104	1	0
1163411	67	1	2010	0	3	2	0	0	1	0	1	2	5	0	16	0	2
1163496	82	1	2010	0	3	2	0	0	2	0	0	2	2	1	106	1	0
1163653	74	1	2010	1	3	2	0	0	2	0	0	2	3	1	102	1	0
1163662	66	1	2010	0	2	1	0	0	0	1	0	2	5	1	102	1	0
1163714	66	2	2010	0	3	2	0	0	0	1	0	2	5	1	107	1	0
1163716	67	1	2010	0	2	1	0	0	0	0	0	3	5	1	106	1	0
1163725	68	1	2010	1	3	3	0	0	2	0	0	3	2	1	107	1	0
1163745	70	2	2010	1	3	1	0	0	0	0	0	3	5	1	43	0	1
1163772	65	2	2010	0	3	3	0	0	2	0	0	2	3	1	100	1	0
1163796	71	3	2010	0	2	1	0	0	0	1	0	3	5	1	102	1	0
1163828	78	1	2010	1	2	1	0	0	0	1	0	3	5	1	107	1	0
1163830	65	1	2010	0	2	2	0	0	0	1	0	2	5	1	107	1	0
1163842	65	1	2010	0	2	1	0	0	0	1	0	3	5	1	107	1	0
1163844	75	1	2010	1	2	1	0	0	0	0	0	2	5	1	107	1	0
1163847	72	1	2010	1	2	1	0	0	0	0	0	2	5	1	19	0	2
1163856	70	3	2010	1	1	1	0	0	0	0	0	2	5	1	88	0	2
1163861	67	1	2010	1	3	2	0	0	2	0	0	3	2	1	106	1	0
1163863	67	1	2010	1	2	2	0	0	2	0	0	2	1	1	106	1	0
1163866	78	1	2010	1	2	1	0	0	0	0	0	2	5	1	106	1	0
1163878	71	1	2010	0	2	1	0	0	0	0	0	3	5	1	72	0	2
1163919	73	1	2010	1	3	2	0	0	0	1	0	3	5	1	100	1	0
1163952	75	1	2010	1	3	3	0	0	0	1	0	3	5	1	107	1	0
1163973	67	1	2010	1	2	1	0	0	0	1	0	2	5	1	107	1	0
1164047	66	1	2010	0	2	1	0	0	0	0	0	2	5	1	107	1	0
1164056	69	1	2010	1	2	1	0	0	0	1	0	2	5	1	107	1	0
1164069	70	1	2014	1	2	1	0	0	0	1	0	2	5	1	59	1	0
1164078	68	1	2010	1	2	2	0	0	0	0	0	2	5	1	99	1	0
1164093	75	1	2010	1	2	1	0	0	0	0	0	2	5	0	20	0	2
1164101	74	1	2010	0	2	1	0	0	0	1	0	2	5	1	107	1	0
1164106	75	1	2010	0	2	1	0	0	0	0	0	2	5	1	107	1	0
1164109	65	1	2010	0	2	1	0	0	0	0	0	2	5	1	107	1	0
1164118	72	1	2010	1	3	1	0	0	0	1	0	2	5	1	107	1	0
1164181	68	1	2010	0	2	1	0	0	0	0	0	2	5	1	106	1	0
1164183	68	1	2010	0	2	1	0	0	0	0	0	2	5	1	105	1	0
1164202	69	1	2010	1	2	1	0	0	0	0	0	2	5	1	106	1	0
1164203	65	1	2010	0	2	1	0	0	0	1	0	2	5	1	106	1	0
1164214	79	1	2010	0	3	1	0	0	0	1	0	2	5	1	106	1	0
1164232	69	1	2010	1	2	1	0	0	0	0	0	2	5	1	105	1	0
1164247	81	3	2010	1	2	1	0	0	0	1	0	2	5	1	102	1	0
1164254	69	3	2010	1	2	1	0	0	0	1	0	2	5	1	102	1	0
1164284	85	1	2010	0	2	3	0	0	0	0	0	3	5	0	31	0	2
1164355	73	1	2010	1	2	2	0	0	0	0	0	3	5	1	100	1	0
1164357	66	2	2010	0	2	1	0	0	1	1	0	1	5	1	102	1	0
1164358	71	1	2010	1	2	2	0	0	2	0	0	3	1	1	81	0	2
1164362	66	3	2010	1	2	2	0	0	0	1	0	2	5	1	100	1	0
1164364	88	1	2010	0	3	2	0	0	0	0	0	3	5	1	34	0	2
1164369	66	1	2010	1	3	2	0	0	0	1	0	3	5	1	100	1	0
1164374	73	1	2010	1	3	2	0	0	0	1	0	2	5	1	100	1	0
1164496	73	1	2011	1	3	2	0	0	2	0	0	2	2	1	91	1	0
1164528	65	1	2010	1	3	2	0	0	2	0	0	2	2	1	95	1	0
1164719	81	1	2012	1	3	2	0	0	1	0	0	2	5	1	75	1	0
1164888	68	1	2010	0	2	2	0	0	2	0	0	3	1	1	97	1	0
1164926	84	1	2012	1	2	2	0	0	0	1	0	1	5	1	76	1	0
1164976	65	1	2010	1	3	1	0	0	0	1	0	3	5	1	107	1	0
1165003	66	1	2010	1	3	1	0	0	0	1	0	2	5	1	106	1	0
1165006	68	1	2010	1	3	1	0	0	0	1	0	2	5	1	106	1	0
1165009	70	1	2010	1	3	1	0	0	0	1	0	2	5	1	106	1	0
1165010	79	1	2010	1	3	1	0	0	0	1	0	3	5	1	107	1	0
1165027	75	1	2010	1	3	1	0	0	0	0	0	3	5	1	106	1	0
1165031	75	1	2010	1	2	1	0	0	0	1	0	2	5	1	106	1	0
1165045	65	2	2010	1	2	1	0	0	0	1	0	2	5	1	106	1	0
1165047	83	3	2010	0	3	1	0	0	0	0	0	2	5	1	68	0	1
1165063	72	1	2011	1	2	1	0	0	0	1	0	2	5	1	95	1	0
1165142	66	1	2010	1	3	1	0	0	0	1	0	2	5	1	38	0	2
1165147	68	1	2010	1	3	3	0	0	2	1	0	2	3	1	104	1	0
1165152	68	2	2010	0	2	1	0	0	0	1	0	3	5	1	33	0	1
1165156	75	1	2010	1	2	2	0	0	0	0	0	2	5	1	104	1	0
1165346	66	1	2010	1	3	1	0	0	0	0	0	2	5	1	104	1	0
1165349	74	1	2010	1	3	1	0	0	0	1	0	2	5	0	91	0	2
1165353	69	1	2010	0	2	1	0	0	0	1	0	3	5	1	23	1	0
1165354	73	1	2010	0	3	1	0	0	0	0	0	3	5	1	106	1	0
1165359	69	3	2010	1	3	1	0	0	0	1	0	3	5	1	103	1	0
1165367	81	1	2010	1	3	2	0	0	0	1	0	1	5	1	66	0	1
1165394	67	2	2010	1	2	1	0	0	0	0	0	2	5	1	105	1	0
1165396	80	3	2010	0	3	1	0	0	0	0	0	3	5	0	11	0	2
1165402	69	1	2010	0	3	1	0	0	0	1	0	2	5	1	102	1	0
1165403	71	2	2010	1	2	1	0	0	0	1	0	3	5	1	102	1	0
1165405	65	1	2010	0	3	1	0	0	0	0	0	2	5	1	104	1	0
1165427	76	1	2010	1	2	1	0	0	0	1	0	2	5	1	104	1	0
1165432	74	1	2011	1	3	1	0	0	0	1	0	2	5	1	94	1	0
1165457	82	3	2010	1	3	1	0	0	1	0	0	3	5	1	78	0	2
1165458	78	3	2010	1	3	1	0	0	1	0	0	2	5	1	93	1	0
1165460	70	1	2010	0	2	1	0	0	0	1	0	2	5	1	106	1	0
1165461	68	1	2010	1	2	1	0	0	0	1	0	2	5	1	103	1	0
1165482	82	1	2010	1	3	3	0	0	0	1	0	2	5	1	103	1	0
1165485	67	1	2010	1	3	2	0	0	2	0	0	2	2	1	106	1	0
1165490	65	2	2010	0	3	2	0	0	2	0	0	2	1	1	106	1	0
1165503	66	1	2010	1	3	3	0	0	2	0	0	2	2	1	104	1	0
1165518	73	1	2010	1	2	1	0	0	0	0	0	3	5	1	68	0	2
1165522	67	1	2010	0	2	1	0	0	0	0	0	2	5	1	104	1	0
1165529	87	1	2010	0	3	2	0	0	0	0	0	3	5	1	51	0	1
1165535	66	3	2010	1	3	1	0	0	0	0	0	2	5	1	103	1	0
1165538	65	1	2010	1	3	2	0	0	2	0	0	2	2	1	98	0	2
1165540	66	1	2010	1	3	1	0	0	0	1	0	2	5	1	102	1	0
1165553	69	1	2010	1	3	2	0	0	2	0	0	3	2	1	103	1	0
1165563	75	1	2010	1	2	2	0	0	0	0	0	2	5	1	103	1	0
1165585	68	1	2010	0	2	2	0	0	0	1	0	2	5	1	101	1	0
1165589	75	1	2010	1	3	1	0	0	0	1	0	3	5	1	103	1	0
1165591	73	3	2010	1	2	2	0	0	2	0	0	3	1	1	102	1	0
1165860	82	1	2010	1	3	2	0	0	0	1	0	3	5	1	107	1	0
1165874	67	1	2010	1	2	1	0	0	0	1	0	2	5	1	101	1	0
1165877	69	1	2010	0	2	2	0	0	2	0	0	2	2	1	102	1	0
1165883	68	2	2010	1	2	1	0	0	0	0	0	2	5	1	105	1	0
1165885	65	1	2010	0	3	2	0	1	0	1	0	3	5	1	104	1	0
1165888	74	1	2010	1	2	1	0	0	0	1	0	2	5	1	105	1	0
1165893	67	2	2010	1	3	1	0	0	0	0	0	2	5	1	104	1	0
1165894	71	1	2010	0	2	1	0	0	0	0	0	2	5	1	104	1	0
1165901	78	1	2010	1	3	1	0	0	0	1	0	2	5	1	105	1	0
1165907	65	1	2010	1	2	1	0	0	0	0	0	3	5	1	104	1	0
1165908	71	1	2010	0	3	1	0	0	0	1	0	3	5	1	68	0	1
1165909	74	2	2010	0	2	1	0	0	0	1	0	3	5	1	82	0	1
1165910	69	1	2010	0	2	1	0	0	0	1	0	2	5	1	105	1	0
1165912	68	1	2010	1	2	1	0	0	0	0	0	2	5	1	103	1	0
1165915	68	1	2010	0	2	1	0	0	0	0	0	2	5	1	105	1	0
1165918	82	1	2010	1	3	2	0	0	0	1	0	3	5	1	106	1	0
1165919	65	1	2010	1	3	1	0	0	1	0	0	3	5	1	105	1	0
1165930	68	2	2010	0	3	1	0	0	0	1	0	3	5	1	100	1	0
1165970	75	2	2010	1	3	1	0	0	0	0	0	3	5	1	69	0	2
1165974	70	1	2010	1	2	1	0	0	1	1	0	2	5	1	103	1	0
1165985	69	3	2010	1	2	1	0	0	0	0	0	2	5	1	103	1	0
1166063	68	1	2010	0	2	1	0	0	0	1	0	2	5	1	92	0	1
1166108	66	1	2012	1	2	2	0	0	2	0	0	1	1	1	55	1	0
1166165	67	1	2010	1	2	2	0	0	2	0	0	1	1	1	105	1	0
1166186	65	1	2010	0	3	4	0	1	0	1	0	3	5	0	34	0	2
1166281	73	1	2010	1	2	1	0	0	0	1	0	2	5	1	105	1	0
1166290	75	3	2010	1	3	1	0	0	0	1	0	3	5	1	54	1	0
1166292	78	2	2010	1	2	1	0	0	0	0	0	2	5	1	52	0	2
1166322	77	1	2011	1	2	1	0	0	0	0	0	2	5	1	95	1	0
1166413	69	1	2010	0	3	1	0	0	0	0	0	3	5	1	99	1	0
1166420	71	1	2010	0	3	2	0	0	0	0	0	2	5	1	104	1	0
1166429	71	3	2010	0	3	1	0	0	0	0	0	2	5	1	105	1	0
1166435	65	1	2010	0	3	4	1	1	1	0	0	3	5	0	5	0	2
1166439	78	2	2010	1	2	1	0	0	1	0	0	1	5	1	30	0	2
1166447	80	3	2010	0	3	1	0	0	0	1	0	3	5	1	103	1	0
1166454	66	1	2010	1	2	1	0	0	0	1	0	2	5	1	102	1	0
1166488	71	2	2010	1	2	1	0	0	1	0	0	2	5	1	103	1	0
1166498	69	1	2010	1	3	3	0	0	2	0	0	2	3	1	101	1	0
1166516	83	2	2010	1	3	1	0	1	0	0	0	3	5	0	32	0	2
1166580	73	1	2010	1	2	2	0	0	0	1	0	1	5	1	105	1	0
1166683	66	1	2010	1	2	1	0	0	0	0	0	2	5	1	101	1	0
1166763	70	1	2010	1	3	2	0	0	2	0	0	2	3	1	99	1	0
1166773	78	1	2010	1	2	1	0	0	0	0	0	3	5	1	100	1	0
1166802	65	1	2010	1	2	2	0	0	2	0	0	2	1	1	100	1	0
1166838	67	1	2010	1	2	1	0	0	0	1	0	2	5	1	99	1	0
1167026	79	2	2010	0	2	2	0	0	0	0	0	3	5	1	107	1	0
1167028	66	1	2010	1	2	1	0	0	0	0	0	2	5	1	107	1	0
1167036	70	2	2010	0	3	1	0	0	0	0	0	2	5	1	106	1	0
1167039	67	2	2010	0	3	2	0	0	0	1	0	3	5	1	58	0	2
1167041	66	1	2010	1	2	1	0	0	0	0	0	2	5	1	69	0	2
1167103	67	1	2010	0	3	1	0	0	0	1	0	2	5	1	97	1	0
1167105	69	2	2010	1	3	1	1	0	0	0	0	2	5	1	104	1	0
1167134	77	1	2010	1	3	1	0	0	0	1	0	2	5	1	103	1	0
1167161	73	1	2010	1	3	2	0	0	0	1	0	1	5	1	102	1	0
1167173	77	1	2010	1	3	1	0	0	0	1	0	2	5	1	102	1	0
1167176	75	1	2010	1	3	1	0	0	0	1	0	3	5	0	82	0	2
1167193	73	1	2010	0	2	1	0	0	0	0	0	3	5	1	102	1	0
1167379	80	1	2011	1	2	1	0	0	0	0	0	3	5	1	93	1	0
1167396	74	1	2010	1	3	3	0	0	2	0	0	2	3	1	101	1	0
1167452	69	1	2010	0	2	1	0	0	0	0	0	3	5	1	88	0	2
1167467	71	3	2011	1	2	2	0	0	0	1	0	3	5	1	44	0	2
1167542	65	2	2010	1	2	2	0	0	2	0	0	2	1	1	101	1	0
1167562	87	1	2010	1	3	3	0	1	0	0	0	3	5	0	15	0	2
1167572	74	3	2010	1	3	1	0	0	0	1	0	3	5	1	101	1	0
1167592	86	1	2010	0	2	1	0	0	1	0	0	2	5	1	100	1	0
1167626	67	3	2010	1	3	2	0	0	0	1	0	3	5	1	99	1	0
1167695	66	1	2010	1	2	2	0	0	2	0	0	3	2	1	99	1	0
1167772	84	3	2010	0	3	3	0	0	0	1	0	3	5	1	103	1	0
1167774	77	3	2010	1	3	1	0	0	0	1	0	3	5	1	38	0	2
1167776	77	1	2010	1	2	1	0	0	0	0	0	1	5	1	103	1	0
1167787	72	1	2010	1	3	3	0	0	2	0	0	2	3	1	95	1	0
1167838	75	3	2010	0	2	3	0	0	0	1	0	3	5	1	102	1	0
1167849	66	1	2010	1	2	1	0	0	0	1	0	1	5	1	101	1	0
1167903	70	1	2010	1	3	1	0	1	0	1	0	3	5	0	20	0	2
1167921	79	1	2010	1	3	1	0	0	0	1	0	1	5	1	82	0	2
1167944	72	1	2010	1	3	3	0	0	2	0	0	2	4	0	41	0	2
1168037	74	2	2010	1	2	1	0	0	0	1	0	3	5	1	97	1	0
1168038	67	1	2010	1	3	2	0	0	2	0	0	2	2	1	102	1	0
1168134	76	3	2010	0	3	2	0	0	0	1	0	2	5	1	105	1	0
1168261	72	1	2010	0	3	1	0	0	0	1	0	3	5	1	99	1	0
1168296	74	1	2010	1	3	2	0	0	0	1	0	3	5	1	54	0	2
1168308	66	1	2010	1	3	2	0	0	0	0	0	1	5	1	102	1	0
1168385	72	3	2010	0	2	1	0	0	0	1	0	3	5	1	95	0	2
1168395	70	1	2010	1	2	1	0	0	0	1	0	2	5	1	102	1	0
1168412	70	3	2010	0	3	2	0	1	0	0	0	3	5	0	50	0	2
1168432	67	3	2010	1	3	2	0	0	2	0	0	2	4	1	103	1	0
1168583	71	2	2010	1	2	1	0	0	0	1	0	2	5	1	102	1	0
1168749	66	3	2010	0	2	1	0	0	0	0	0	3	5	1	99	1	0
1168766	69	3	2010	1	2	1	0	0	0	0	0	2	5	1	105	1	0
1168799	71	2	2010	1	3	1	0	0	0	0	0	2	5	1	106	1	0
1168808	72	1	2010	1	3	1	0	0	0	0	0	2	5	1	102	1	0
1168825	67	2	2010	1	3	2	0	0	2	0	0	2	2	1	103	1	0
1168839	66	2	2010	1	3	1	0	0	0	0	0	2	5	1	101	1	0
1168849	76	1	2010	1	3	1	0	0	1	0	0	2	5	1	99	1	0
1168872	76	1	2010	1	3	1	0	0	0	1	0	3	5	1	101	1	0
1168877	69	1	2010	1	2	1	0	0	0	1	0	2	5	1	101	1	0
1168943	70	1	2010	1	2	1	0	0	0	0	0	2	5	1	99	1	0
1168961	76	3	2010	1	3	3	0	0	2	0	0	2	3	1	103	1	0
1168970	65	3	2010	1	3	1	0	0	0	1	0	3	5	1	103	1	0
1169062	75	1	2011	0	2	1	0	0	0	1	0	2	5	1	90	1	0
1169104	65	1	2010	1	3	2	0	0	2	0	0	2	2	1	106	1	0
1169231	68	1	2010	0	3	2	0	0	2	0	0	1	3	0	87	0	2
1169326	71	1	2010	1	3	2	0	0	0	1	0	1	5	1	101	1	0
1169329	78	1	2010	1	2	1	0	0	0	1	0	2	5	1	101	1	0
1169528	72	3	2010	0	2	1	0	0	0	0	0	2	5	1	106	1	0
1169598	74	1	2010	1	2	1	0	0	0	0	0	2	5	1	107	1	0
1169605	66	1	2010	1	3	2	0	0	2	0	0	2	3	1	107	1	0
1169701	67	1	2011	0	2	2	0	0	0	1	0	2	5	1	84	1	0
1169746	69	1	2010	0	2	2	0	0	2	0	0	2	1	1	50	0	2
1169771	70	1	2010	1	3	2	0	0	0	1	0	3	5	1	56	0	1
1169817	89	1	2012	0	3	4	1	0	0	0	0	3	5	1	2	0	1
1169825	74	1	2010	1	2	1	0	0	0	0	0	2	5	1	105	1	0
1169864	69	1	2010	1	2	1	0	0	0	0	0	1	5	1	43	0	2
1169876	73	2	2010	0	2	2	0	0	0	0	0	2	5	1	62	0	2
1169880	74	3	2010	1	2	1	0	0	0	0	0	2	5	1	104	1	0
1169925	67	2	2010	0	3	3	0	0	0	1	0	3	5	0	101	0	2
1169941	75	3	2010	1	3	1	0	0	0	0	0	2	5	1	104	1	0
1169962	71	1	2010	1	3	2	0	0	2	0	0	1	2	1	93	1	0
1169993	79	1	2010	1	3	1	0	0	0	1	0	2	5	1	98	0	2
1170007	65	1	2010	1	3	2	0	0	2	0	0	1	2	1	106	1	0
1170034	68	3	2010	1	2	1	0	0	0	1	0	1	5	1	103	1	0
1170067	65	1	2010	0	3	1	0	0	0	0	0	2	5	1	103	1	0
1170153	67	1	2010	1	2	2	0	0	0	1	0	2	5	1	76	1	0
1170161	69	1	2010	1	3	2	0	0	2	0	0	2	1	1	106	1	0
1170169	66	1	2010	1	3	2	0	0	0	1	0	2	5	1	99	1	0
1170172	67	3	2010	1	3	2	0	0	2	0	0	1	3	1	106	1	0
1170175	65	1	2010	1	3	3	1	0	0	1	0	2	5	1	105	1	0
1170184	75	1	2010	1	2	2	0	0	0	0	0	2	5	1	106	1	0
1170231	65	1	2010	1	3	3	0	1	0	1	0	3	5	1	107	1	0
1170249	87	1	2010	1	3	4	0	1	0	0	0	3	5	0	16	0	2
1170268	68	1	2010	1	3	2	0	0	2	0	0	2	2	1	102	1	0
1170289	69	3	2010	1	2	2	0	0	0	0	0	2	5	1	104	1	0
1170305	73	1	2010	0	2	1	0	0	0	0	0	2	5	1	101	1	0
1170531	77	1	2010	1	3	1	0	0	0	1	0	2	5	1	105	1	0
1170600	70	2	2010	1	3	1	0	0	0	1	0	3	5	1	103	1	0
1170603	73	2	2010	1	2	1	0	0	0	0	0	2	5	1	102	1	0
1170636	72	3	2010	0	2	1	0	0	0	1	0	3	5	1	26	0	1
1170659	78	3	2012	1	2	1	0	0	0	0	0	3	5	1	76	0	2
1170707	71	1	2010	0	3	1	0	0	0	1	0	3	5	1	98	1	0
1170709	70	1	2010	0	2	1	0	0	0	1	0	2	5	1	99	1	0
1170714	73	1	2010	1	3	1	0	0	0	1	0	3	5	0	72	0	2
1170723	65	1	2010	1	2	1	0	0	0	1	0	3	5	1	98	1	0
1170725	74	2	2010	0	2	1	0	0	0	0	0	3	5	1	85	0	2
1170818	76	3	2010	1	2	1	0	0	0	1	0	2	5	1	98	1	0
1170820	68	1	2010	1	2	1	0	0	0	1	0	2	5	1	21	0	2
1170822	71	3	2010	0	3	1	0	0	0	1	0	3	5	1	102	1	0
1170824	78	1	2010	0	3	2	0	0	2	0	0	2	4	1	101	1	0
1170825	65	2	2010	1	3	1	0	0	0	1	0	3	5	0	42	0	2
1170941	68	1	2010	0	3	1	1	0	0	1	0	3	5	0	53	0	2
1171035	67	1	2010	1	2	2	0	0	2	0	0	2	1	1	100	1	0
1171086	73	3	2010	1	2	1	0	0	0	1	0	2	5	1	100	1	0
1171173	74	1	2010	1	3	2	0	0	0	1	0	2	5	1	96	1	0
1171177	69	3	2013	1	3	1	0	0	0	1	0	2	5	1	68	1	0
1171193	66	1	2010	1	2	1	0	0	0	0	0	1	5	1	106	1	0
1171321	68	1	2010	0	2	2	0	0	0	0	0	2	5	1	104	1	0
1171323	70	1	2010	0	3	2	0	0	0	1	0	2	5	1	104	1	0
1171386	75	1	2011	1	2	1	0	0	0	1	0	2	5	1	92	1	0
1171408	72	1	2010	1	3	1	0	0	1	0	0	2	5	1	43	0	2
1171493	66	2	2010	0	1	1	0	0	0	0	0	2	5	1	97	1	0
1171500	85	1	2010	0	3	1	0	1	0	0	0	3	5	0	10	0	2
1171573	71	1	2010	1	2	2	0	0	0	0	0	2	5	1	100	1	0
1171590	76	3	2010	0	2	2	0	0	0	0	0	3	5	1	100	1	0
1171626	72	1	2010	0	2	1	0	0	0	0	0	3	5	1	98	1	0
1171646	69	1	2010	0	2	1	0	0	0	0	0	2	5	1	70	0	2
1171752	68	1	2010	1	2	2	0	0	2	0	0	1	1	1	107	1	0
1171774	69	1	2010	1	3	1	0	0	0	1	0	3	5	1	98	1	0
1171785	76	1	2010	1	2	1	0	0	0	0	0	2	5	1	98	1	0
1171893	68	3	2010	1	3	3	0	0	2	0	0	2	4	1	100	1	0
1171918	67	1	2010	1	3	1	0	0	0	1	0	3	5	1	38	0	2
1171999	77	1	2010	0	3	1	0	0	0	1	0	3	5	1	22	1	0
1172198	81	1	2011	1	3	1	0	0	0	1	0	3	5	1	52	0	1
1172215	67	1	2010	0	3	3	0	0	2	1	0	3	4	1	107	1	0
1172251	84	1	2010	1	2	1	0	1	0	0	0	3	5	0	15	0	2
1172254	70	1	2010	1	2	1	0	0	0	1	0	2	5	1	101	1	0
1172258	65	1	2010	1	2	1	0	0	1	0	0	2	5	1	106	1	0
1172260	65	1	2010	1	3	2	0	0	0	1	0	3	5	1	101	1	0
1172263	82	1	2010	1	3	2	0	0	0	0	0	2	5	0	60	0	2
1172267	71	1	2010	1	3	1	0	0	0	1	0	2	5	1	101	1	0
1172271	72	1	2010	1	2	1	0	0	0	0	0	2	5	1	89	1	0
1172276	78	1	2010	1	2	1	0	0	0	0	0	2	5	1	80	0	2
1172277	77	1	2010	1	2	2	0	0	0	0	0	2	5	1	2	0	2
1172282	69	1	2010	1	3	1	0	0	0	1	0	2	5	1	106	1	0
1172288	78	1	2010	0	2	1	0	0	0	0	0	3	5	1	104	1	0
1172290	67	2	2010	1	2	2	0	0	2	0	0	2	2	1	107	1	0
1172291	73	1	2010	1	3	1	0	0	0	1	0	2	5	1	105	1	0
1172294	87	1	2010	0	3	1	0	0	0	0	0	2	5	1	90	0	2
1172301	68	1	2010	0	3	2	0	0	0	1	0	1	5	1	107	1	0
1172302	75	3	2010	1	3	1	0	0	0	1	0	2	5	1	104	1	0
1172359	66	1	2010	0	2	2	0	0	0	1	0	3	5	1	98	1	0
1172422	75	1	2010	1	3	1	0	0	0	1	0	2	5	1	98	1	0
1172424	65	1	2010	1	2	2	0	0	0	0	0	2	5	1	98	1	0
1172427	78	1	2010	1	2	1	0	0	1	0	0	3	5	0	57	0	2
1172430	78	1	2010	1	2	1	0	0	0	1	0	2	5	1	98	1	0
1172431	66	3	2010	0	2	2	0	0	0	1	0	3	5	1	98	1	0
1172462	65	1	2010	1	3	2	0	0	2	0	0	2	4	1	21	0	2
1172465	78	1	2010	0	3	2	0	0	0	1	0	3	5	0	78	0	2
1172467	67	1	2010	1	3	3	0	0	2	1	0	2	2	1	99	1	0
1172486	66	1	2010	1	2	1	0	0	0	1	0	3	5	1	103	1	0
1172489	69	1	2010	0	2	2	0	0	1	0	1	3	5	1	5	0	2
1172492	82	1	2010	1	2	2	0	0	0	0	0	3	5	1	28	0	2
1172516	66	1	2010	1	3	3	0	0	2	0	0	2	2	1	102	1	0
1172688	78	1	2010	1	3	2	0	0	0	1	0	2	5	1	102	0	2
1172785	74	1	2013	0	3	1	0	0	0	1	0	2	5	1	71	1	0
1172800	81	2	2012	1	2	1	0	0	0	0	0	2	5	1	83	1	0
1172854	65	1	2010	1	3	2	0	0	2	0	0	2	4	1	101	1	0
1172906	70	1	2010	0	3	2	0	1	0	0	1	2	5	0	28	0	2
1172949	65	1	2010	1	2	1	0	0	0	1	0	3	5	1	98	1	0
1173064	81	3	2010	1	3	1	0	0	1	0	0	2	5	1	101	1	0
1173080	65	2	2010	0	3	1	0	0	0	1	0	3	5	0	19	0	2
1173308	70	1	2010	1	2	1	0	0	1	0	0	1	5	1	92	1	0
1173326	90	3	2010	0	3	1	0	0	0	1	0	2	5	1	87	0	2
1173362	66	3	2010	1	3	2	0	0	2	0	0	2	2	1	3	1	0
1173365	70	1	2010	1	3	1	0	0	1	0	0	2	5	1	105	1	0
1173368	68	1	2010	1	3	2	1	0	0	0	0	3	5	0	50	0	2
1173437	65	1	2010	0	3	3	0	0	2	0	1	3	2	1	107	1	0
1173447	75	2	2010	1	3	1	0	0	0	1	0	2	5	1	95	1	0
1173485	76	3	2010	1	3	1	0	0	0	1	0	3	5	1	106	1	0
1173486	87	1	2010	1	3	1	0	0	1	0	0	3	5	0	4	0	2
1173491	67	1	2010	1	3	2	1	0	0	0	0	3	5	0	42	0	2
1173648	65	1	2010	1	2	2	0	0	2	0	0	2	1	1	99	1	0
1173674	68	1	2010	1	3	2	0	0	2	0	0	2	3	1	99	1	0
1173745	67	3	2010	1	3	2	0	0	2	0	0	2	4	1	99	1	0
1173922	69	3	2010	1	2	2	0	0	0	1	0	1	5	1	99	1	0
1173982	68	2	2010	1	2	1	0	0	0	1	0	2	5	1	102	1	0
1174161	73	1	2010	0	2	1	0	0	0	1	0	2	5	1	107	1	0
1174171	66	1	2010	0	2	1	0	0	0	0	0	2	5	1	106	1	0
1174172	70	1	2010	1	2	1	0	0	0	1	0	2	5	1	19	0	2
1174175	66	2	2010	0	3	2	0	0	2	0	0	2	2	1	35	0	2
1174177	87	1	2010	1	3	1	0	0	0	1	0	3	5	1	93	1	0
1174179	72	1	2010	0	2	1	0	0	0	1	0	2	5	1	105	1	0
1174181	71	1	2010	1	2	1	0	0	0	0	0	3	5	1	105	1	0
1174439	66	1	2010	1	2	2	0	0	0	0	0	2	5	1	96	1	0
1174450	77	2	2010	0	2	1	0	0	0	1	0	3	5	1	100	1	0
1174501	72	1	2010	1	2	2	0	0	2	0	0	2	2	1	97	1	0
1174503	66	1	2010	0	3	2	0	0	2	0	0	2	2	1	101	1	0
1174582	84	1	2010	0	3	2	0	0	0	0	0	2	5	1	94	1	0
1174585	66	1	2010	0	2	1	0	0	0	1	0	2	5	1	98	1	0
1174592	78	3	2010	0	3	1	0	0	0	1	0	2	5	1	98	1	0
1174594	85	1	2010	1	3	3	0	0	0	1	0	3	5	1	92	1	0
1174669	67	1	2012	0	3	1	0	0	0	0	0	2	5	1	72	1	0
1174698	65	1	2010	1	2	2	0	0	2	0	0	3	2	1	99	1	0
1174720	67	1	2010	0	3	2	0	0	2	0	0	2	3	1	96	1	0
1174741	68	1	2010	1	3	2	0	1	2	0	0	3	2	1	97	1	0
1174743	76	1	2010	0	3	2	0	0	0	0	0	3	5	1	96	1	0
1174777	69	3	2010	0	3	1	0	0	0	1	0	2	5	1	99	1	0
1174798	72	1	2012	1	2	1	0	0	0	0	0	3	5	1	73	1	0
1174841	72	1	2010	1	2	2	0	0	0	0	0	3	5	1	91	1	0
1174864	81	1	2010	1	3	2	0	0	0	1	0	2	5	1	33	0	1
1174867	70	2	2010	0	2	1	0	0	0	0	0	2	5	1	18	0	2
1175076	76	2	2010	0	3	1	0	0	1	1	0	3	5	1	98	1	0
1175084	69	1	2010	0	3	3	0	0	2	0	0	3	2	1	100	1	0
1175088	68	1	2010	0	2	2	0	0	2	0	0	2	3	1	100	1	0
1175167	65	1	2010	1	3	2	0	0	0	1	0	2	5	1	99	1	0
1175192	70	1	2010	1	2	1	0	0	0	1	0	2	5	1	107	1	0
1175232	68	1	2010	1	3	3	0	0	2	0	0	2	3	0	81	0	2
1175274	74	1	2012	1	2	2	0	0	0	0	0	1	5	1	82	1	0
1175278	68	1	2010	1	2	1	0	0	0	1	0	2	5	1	107	1	0
1175464	77	1	2010	1	3	2	0	0	0	1	0	2	5	1	104	1	0
1175477	66	1	2010	1	3	3	0	0	2	0	0	2	2	1	104	1	0
1175500	67	1	2010	0	3	2	0	0	0	1	0	2	5	0	64	0	2
1175515	70	1	2010	1	2	1	0	0	0	1	0	3	5	1	104	1	0
1175518	73	1	2010	1	3	3	0	0	2	0	0	3	3	1	104	1	0
1175557	83	3	2010	1	3	1	0	0	0	0	0	3	5	1	91	1	0
1175568	73	1	2010	1	3	1	0	0	0	1	0	3	5	1	93	0	2
1175592	86	1	2010	1	3	4	0	1	0	0	0	3	5	0	7	0	2
1175595	67	1	2010	1	2	1	0	0	0	1	0	3	5	1	100	1	0
1175598	66	1	2010	0	2	1	0	0	0	1	0	2	5	1	100	1	0
1175602	71	1	2010	1	2	1	0	0	0	1	0	2	5	1	100	1	0
1175603	73	1	2010	1	2	2	0	0	1	0	0	2	1	1	100	1	0
1175609	74	3	2010	1	3	1	0	0	0	1	0	2	5	1	106	1	0
1175613	75	3	2010	0	2	1	0	0	0	1	0	3	5	1	103	1	0
1175616	68	3	2010	1	2	2	0	0	2	0	0	2	2	1	100	1	0
1175619	68	2	2010	1	2	1	0	0	0	0	0	2	5	1	105	1	0
1175637	65	1	2010	1	2	2	0	0	2	0	0	2	2	1	91	0	2
1175657	67	3	2010	1	3	2	0	0	0	1	0	3	5	1	98	1	0
1175669	65	1	2010	1	3	2	0	0	2	0	0	2	2	1	99	1	0
1175690	77	1	2010	1	2	1	0	0	0	0	0	1	5	1	34	0	2
1175695	66	1	2010	0	2	2	0	0	0	0	0	2	5	1	100	1	0
1175698	82	3	2010	1	3	1	0	0	0	0	0	3	5	1	92	0	2
1175704	66	2	2010	0	2	1	0	0	0	1	0	2	5	1	101	1	0
1175706	65	2	2010	0	2	1	0	0	0	1	0	2	5	1	99	1	0
1175716	91	1	2010	1	3	4	0	1	0	0	0	3	5	0	8	0	2
1175719	70	1	2010	1	2	1	0	0	0	1	0	2	5	1	101	1	0
1175759	65	1	2010	0	2	1	0	0	0	0	0	1	5	1	102	1	0
1175798	68	1	2010	1	3	3	0	0	2	0	0	3	2	1	99	1	0
1175804	65	3	2010	1	3	2	0	0	2	0	0	2	4	1	105	1	0
1175873	84	1	2010	1	3	2	0	0	0	0	0	3	5	1	105	1	0
1175880	67	3	2010	1	3	2	0	0	0	0	0	3	5	1	101	1	0
1175884	71	1	2010	1	2	1	0	0	0	0	0	2	5	1	100	1	0
1175890	66	1	2010	1	3	1	0	0	0	1	0	2	5	1	100	1	0
1175917	75	1	2010	1	2	1	0	0	0	1	0	2	5	1	105	1	0
1175923	67	3	2011	1	2	1	0	0	0	0	0	2	5	1	24	0	2
1175936	75	3	2010	1	2	1	0	0	0	1	0	2	5	1	82	1	0
1176024	72	1	2010	1	2	1	0	0	0	0	0	2	5	1	102	1	0
1176028	72	1	2010	0	3	2	0	0	0	1	0	2	5	0	47	0	2
1176063	69	1	2010	0	3	2	0	0	2	0	0	3	2	1	97	1	0
1176099	71	1	2010	1	3	3	1	1	0	1	0	3	5	0	7	0	2
1176177	70	2	2010	1	2	1	0	0	0	0	0	2	5	1	101	1	0
1176230	86	1	2010	1	2	1	0	0	0	1	0	3	5	1	81	0	2
1176283	67	1	2010	1	2	1	0	0	0	0	0	2	5	1	98	1	0
1176309	93	1	2010	0	3	2	0	0	0	0	0	3	5	1	38	0	2
1176327	67	1	2010	0	3	2	0	0	0	1	0	2	5	1	100	1	0
1176415	74	1	2010	0	2	1	0	0	0	1	0	3	5	1	99	1	0
1176420	83	3	2010	0	3	2	0	1	1	0	0	3	5	0	48	0	2
1176496	77	1	2010	1	2	2	0	0	0	0	0	2	5	1	97	1	0
1176515	70	2	2010	1	3	1	0	0	0	0	0	2	5	1	102	1	0
1176520	67	2	2010	0	3	2	0	0	2	0	0	2	2	1	100	1	0
1176523	74	1	2010	1	3	1	0	0	0	0	0	2	5	1	102	1	0
1176524	72	1	2010	1	2	3	0	0	2	0	0	2	1	1	99	1	0
1176539	65	3	2010	1	3	1	0	0	0	1	0	3	5	1	97	1	0
1176724	74	1	2010	1	3	2	0	0	0	1	0	2	5	1	95	1	0
1176779	88	3	2010	0	2	1	0	0	0	0	0	3	5	1	4	0	2
1176877	77	1	2010	0	2	1	0	0	0	0	0	2	5	1	100	1	0
1176910	66	1	2010	1	3	2	0	0	2	0	0	2	3	1	97	1	0
1176915	65	3	2010	1	2	2	0	0	0	0	0	2	5	1	97	1	0
1176924	74	1	2010	1	3	2	0	0	0	1	0	2	5	1	98	1	0
1176939	67	1	2010	1	2	2	0	0	2	0	0	2	1	1	97	1	0
1176945	82	1	2010	1	2	1	0	0	0	1	0	2	5	1	97	1	0
1176963	65	1	2010	1	3	2	0	0	2	0	0	2	2	1	97	1	0
1176974	73	1	2010	0	2	1	0	0	0	0	0	2	5	0	95	0	2
1177063	87	1	2010	1	3	2	0	1	0	0	0	3	5	0	10	0	2
1177067	69	1	2010	1	3	1	0	0	0	0	0	3	5	1	106	1	0
1177068	67	1	2010	1	2	1	0	0	0	1	0	3	5	1	83	0	2
1177084	65	3	2010	1	3	3	0	0	2	0	0	2	2	1	101	1	0
1177127	69	1	2010	0	3	1	0	0	0	1	0	2	5	1	101	1	0
1177129	81	1	2010	1	3	2	0	0	0	0	0	3	5	1	100	1	0
1177245	67	2	2010	0	3	2	0	0	0	0	0	3	5	0	40	0	2
1177253	73	1	2010	0	2	2	0	0	0	0	0	2	5	1	100	1	0
1177258	69	3	2010	1	2	1	0	0	0	1	0	2	5	1	97	1	0
1177304	76	1	2012	0	2	1	0	0	0	1	0	2	5	1	82	1	0
1177317	68	2	2010	0	3	3	1	0	2	0	0	3	3	1	97	1	0
1177341	71	1	2010	1	3	1	0	0	0	1	0	2	5	1	92	0	2
1177381	80	1	2010	0	3	1	0	0	0	1	0	2	5	1	61	0	2
1177383	82	1	2010	1	2	1	0	0	1	0	0	3	5	1	97	1	0
1177446	73	1	2011	1	2	1	0	0	0	0	0	2	5	1	90	1	0
1177511	65	3	2010	1	3	2	0	0	2	0	0	2	2	1	98	1	0
1177576	69	3	2010	0	2	1	0	0	0	1	0	2	5	1	75	0	2
1177591	67	2	2010	1	3	1	0	0	1	1	0	3	5	1	97	1	0
1177798	72	1	2010	1	3	3	0	0	0	1	0	3	5	0	73	0	2
1177815	69	1	2010	1	3	4	0	0	2	0	0	2	3	1	98	1	0
1177828	76	1	2010	1	3	2	0	0	0	1	0	3	5	1	98	1	0
1177847	65	1	2010	1	3	1	0	0	2	0	0	2	2	1	97	1	0
1177900	69	1	2011	1	2	1	0	0	0	0	0	2	5	1	92	1	0
1177906	72	1	2010	1	3	2	1	0	2	0	0	3	3	1	105	1	0
1177952	73	3	2010	1	2	1	0	0	0	1	0	3	5	1	102	1	0
1177995	79	3	2011	1	2	1	0	0	0	0	0	3	5	1	46	0	2
1178170	68	1	2010	0	2	1	0	0	0	1	0	2	5	1	97	1	0
1178175	78	1	2010	1	3	1	0	0	0	1	0	3	5	1	98	1	0
1178181	75	1	2010	1	3	1	0	0	0	1	0	2	5	1	97	1	0
1178187	84	3	2010	0	3	1	0	0	0	0	0	3	5	0	47	0	2
1178220	87	1	2010	0	3	2	0	0	0	0	0	3	5	0	47	0	2
1178259	76	1	2010	0	3	1	0	0	0	1	0	3	5	1	98	1	0
1178276	71	1	2010	1	2	1	0	0	0	1	0	1	5	1	85	0	1
1178277	72	1	2010	1	3	1	0	0	0	1	0	3	5	1	98	1	0
1178320	70	1	2014	0	1	1	0	0	0	0	0	2	5	1	59	1	0
1178505	70	3	2010	1	3	2	0	1	0	0	0	3	5	0	23	0	2
1178532	74	1	2010	0	2	1	0	0	0	0	0	3	5	1	104	0	2
1178567	82	1	2010	0	3	1	0	0	0	0	0	2	5	1	98	1	0
1178585	65	1	2010	1	3	1	0	0	0	1	0	2	5	1	97	1	0
1178642	66	3	2010	0	2	2	0	0	0	0	0	2	5	1	96	1	0
1178803	87	3	2010	1	3	1	0	0	1	0	0	3	5	1	4	0	2
1178920	69	1	2010	1	3	4	0	0	0	1	0	3	5	1	96	1	0
1178937	76	3	2010	1	3	2	0	0	0	1	0	3	5	0	101	0	2
1178990	66	2	2010	0	3	1	0	0	0	1	0	2	5	1	96	1	0
1179041	77	1	2010	1	2	1	0	0	0	1	0	2	5	1	107	1	0
1179096	84	1	2010	0	3	2	0	0	0	1	0	3	5	1	87	0	2
1179105	75	1	2010	1	2	1	0	0	0	1	0	2	5	1	86	1	0
1179130	70	1	2010	0	3	2	0	0	2	0	0	3	2	1	69	0	2
1179134	66	2	2010	0	3	3	0	0	0	1	0	3	5	1	99	1	0
1179150	85	1	2010	1	3	1	0	0	0	0	0	2	5	1	106	1	0
1179162	68	1	2010	1	3	2	0	0	2	0	0	2	2	1	107	1	0
1179168	68	1	2010	1	3	2	0	0	2	0	0	2	2	1	106	1	0
1179198	76	1	2010	1	2	1	0	0	1	0	0	2	5	1	97	1	0
1179232	65	1	2010	1	2	1	0	0	0	0	0	2	5	1	94	1	0
1179233	70	1	2010	1	3	1	0	0	0	1	0	2	5	1	96	1	0
1179283	70	3	2010	0	2	2	0	0	0	0	0	2	5	1	97	1	0
1179293	80	1	2010	0	3	2	0	0	0	0	0	3	5	1	97	1	0
1179295	66	2	2010	1	3	1	0	0	0	1	0	3	5	1	96	0	2
1179330	68	1	2010	0	3	2	0	0	2	0	0	2	2	1	96	1	0
1179359	67	3	2010	0	2	1	0	0	0	1	0	3	5	1	98	1	0
1179386	65	1	2010	0	3	1	0	0	0	1	0	2	5	1	97	1	0
1179399	75	1	2010	1	2	1	0	0	0	0	0	2	5	1	96	1	0
1179407	65	1	2010	0	2	1	0	0	0	0	0	2	5	1	98	1	0
1179446	70	2	2010	1	3	1	0	0	0	1	0	3	5	1	96	1	0
1179509	76	1	2010	1	3	2	0	0	0	1	0	3	5	1	84	0	2
1179550	65	1	2010	0	2	1	0	0	0	0	0	2	5	1	103	0	2
1179561	72	1	2010	0	3	2	0	0	2	0	0	2	3	1	100	1	0
1179572	78	1	2010	0	2	1	0	0	0	0	0	2	5	1	83	0	2
1179577	67	1	2010	1	3	2	0	0	0	0	0	2	5	1	18	0	1
1179591	66	2	2010	0	2	1	0	0	1	0	0	2	5	1	22	0	2
1179598	67	1	2010	0	3	1	0	0	0	1	0	2	5	1	101	1	0
1179629	75	1	2010	0	3	3	0	0	0	0	0	3	5	1	65	0	1
1179642	69	1	2010	0	2	1	0	0	0	0	0	2	5	1	100	1	0
1179643	69	3	2010	1	2	2	0	0	0	0	0	3	5	1	105	1	0
1179669	66	1	2010	0	2	1	0	0	0	1	0	3	5	1	102	1	0
1179703	67	1	2010	0	3	3	1	0	2	1	0	2	4	0	50	0	2
1179723	67	1	2010	1	2	1	0	0	0	1	0	2	5	1	101	1	0
1179793	79	1	2010	0	3	3	0	0	0	1	0	2	5	1	53	0	1
1179896	69	1	2010	1	2	1	0	0	0	1	0	2	5	1	97	1	0
1179901	65	1	2010	1	2	1	0	0	0	0	0	2	5	1	96	1	0
1179957	67	1	2010	0	3	1	0	0	0	0	0	2	5	1	96	1	0
1179960	65	1	2010	0	2	1	0	0	0	0	0	2	5	1	96	1	0
1179962	70	1	2010	1	2	1	0	0	0	0	0	3	5	1	97	1	0
1180077	79	1	2010	1	3	2	0	0	0	1	0	1	5	1	48	0	2
1180224	70	2	2010	1	3	1	0	0	0	1	0	2	5	1	98	1	0
1180299	70	3	2010	1	3	1	0	0	0	1	0	3	5	1	103	1	0
1180306	67	1	2010	1	3	1	0	0	0	1	0	2	5	1	97	1	0
1180309	71	1	2010	0	3	1	0	0	0	1	0	3	5	1	102	1	0
1180315	66	1	2010	1	3	1	0	0	0	0	0	2	5	1	100	1	0
1180382	66	1	2010	0	2	1	0	0	0	1	0	2	5	1	68	0	1
1180431	72	1	2010	1	3	2	0	0	2	1	0	3	2	1	102	1	0
1180533	75	1	2010	1	3	1	0	0	0	1	0	2	5	1	101	1	0
1180557	67	1	2010	1	3	3	0	0	2	0	0	2	3	1	100	1	0
1180650	70	3	2010	1	3	2	0	0	2	0	0	3	3	1	99	1	0
1180798	72	3	2010	1	3	1	0	0	0	0	0	3	5	1	96	1	0
1180821	69	1	2010	1	2	1	0	0	0	0	0	2	5	1	91	0	2
1180823	65	1	2010	0	2	1	0	0	0	0	0	2	5	1	64	0	2
1180845	65	1	2010	1	2	1	0	0	0	1	0	2	5	1	96	1	0
1180887	67	1	2013	0	3	2	0	0	0	1	0	1	5	1	68	1	0
1180918	74	1	2010	1	2	2	0	0	0	1	0	2	5	1	102	1	0
1180929	73	1	2010	1	3	1	0	0	0	1	0	3	5	0	97	0	2
1181120	73	3	2010	1	2	1	0	0	0	1	0	3	5	1	101	1	0
1181122	67	3	2010	1	2	1	0	0	0	1	0	3	5	1	98	1	0
1181124	67	1	2010	1	2	1	0	0	0	1	0	2	5	1	101	1	0
1181287	67	1	2010	1	2	2	0	0	0	0	0	1	5	1	100	1	0
1181290	73	1	2010	1	2	1	0	0	0	1	0	2	5	1	100	1	0
1181370	75	1	2010	1	3	1	0	0	0	1	0	2	5	1	102	1	0
1181423	70	1	2010	1	2	2	0	0	2	0	0	2	1	1	106	1	0
1181427	67	1	2010	1	2	2	0	0	2	0	0	2	1	1	101	1	0
1181460	70	1	2010	1	3	1	0	0	0	1	0	2	5	1	98	1	0
1181496	70	2	2010	1	3	1	0	0	0	1	0	3	5	1	67	0	2
1181564	71	1	2010	1	2	1	0	0	0	0	0	2	5	1	96	1	0
1181565	81	1	2010	0	3	1	0	0	0	1	0	3	5	1	96	1	0
1181602	77	1	2010	0	2	1	0	0	0	0	0	3	5	1	96	1	0
1181653	68	1	2010	1	2	1	0	0	0	1	0	2	5	1	100	1	0
1181671	72	1	2010	1	3	1	0	0	0	1	0	2	5	1	106	1	0
1181678	72	1	2010	1	2	1	0	0	1	0	0	1	5	1	104	1	0
1181686	70	1	2010	1	2	1	0	0	0	1	0	2	5	1	107	1	0
1181693	68	1	2010	0	2	1	0	0	0	0	0	1	5	1	97	1	0
1181696	65	1	2010	1	2	2	0	0	2	0	0	2	1	1	98	1	0
1181744	68	1	2010	1	3	2	0	0	0	1	0	2	5	1	103	1	0
1181753	68	1	2010	1	2	2	0	0	0	0	0	3	5	1	102	1	0
1181930	75	1	2010	1	3	4	0	0	2	0	0	2	3	1	103	1	0
1181932	71	1	2010	1	3	2	0	0	2	0	0	2	3	1	100	1	0
1181938	74	1	2010	1	3	2	0	0	2	0	0	3	3	1	99	1	0
1182065	79	1	2010	1	3	2	0	0	0	1	0	2	5	1	93	1	0
1182215	77	3	2010	1	3	1	0	0	0	1	0	2	5	1	101	1	0
1182217	76	2	2010	0	3	2	0	0	1	1	0	1	5	1	2	0	1
1182221	78	1	2010	1	2	2	0	0	0	1	0	2	5	1	107	1	0
1182224	69	1	2010	1	3	2	0	0	2	0	0	1	3	1	101	1	0
1182390	69	1	2010	1	3	3	0	0	2	1	0	2	4	1	100	1	0
1182549	67	1	2011	0	2	1	0	0	0	0	0	2	5	1	90	1	0
1182597	67	1	2010	1	3	2	0	0	2	0	0	3	4	1	100	1	0
1182631	77	1	2010	1	2	3	0	0	2	1	0	2	2	1	98	1	0
1182657	79	1	2010	0	2	1	0	0	0	1	0	2	5	1	96	1	0
1182704	79	2	2010	0	2	1	0	0	0	0	0	2	5	1	37	0	2
1182730	66	1	2010	0	3	2	0	0	2	0	0	2	2	1	97	1	0
1182763	81	1	2010	0	3	1	0	0	0	1	0	3	5	1	96	1	0
1182871	70	1	2010	1	3	2	0	0	2	0	0	1	2	1	102	1	0
1182879	75	3	2010	1	2	2	0	0	0	1	0	2	5	1	104	1	0
1182881	67	2	2010	0	3	2	0	0	0	1	0	2	5	1	98	1	0
1182983	69	2	2010	1	2	2	0	0	2	0	0	2	1	1	98	1	0
1182984	66	1	2010	0	3	1	0	0	0	0	0	3	5	0	98	0	2
1182985	69	1	2010	1	3	2	0	0	0	1	0	2	5	1	95	1	0
1182989	74	3	2010	1	3	1	0	0	0	1	0	3	5	1	92	0	1
1183063	73	1	2010	1	2	1	0	0	0	0	0	3	5	1	100	1	0
1183069	79	1	2010	1	3	2	0	0	0	1	0	2	5	1	79	0	2
1183072	73	1	2010	0	2	2	0	0	0	0	0	3	5	1	98	1	0
1183077	69	1	2010	1	3	3	0	0	2	0	0	2	2	1	98	1	0
1183080	70	1	2010	1	3	3	0	0	2	0	0	2	2	1	101	1	0
1183112	74	2	2010	0	3	2	0	0	0	0	0	3	5	1	96	1	0
1183119	70	3	2010	1	2	2	0	0	0	1	0	3	5	1	100	1	0
1183124	78	1	2010	1	2	2	0	0	0	1	0	1	5	1	100	1	0
1183126	69	1	2010	1	2	1	0	0	0	0	0	2	5	1	100	1	0
1183191	72	3	2010	1	3	1	0	0	0	1	0	2	5	1	101	1	0
1183193	67	1	2010	1	3	3	0	0	2	0	0	2	3	1	94	1	0
1183195	72	1	2010	1	2	2	0	0	2	0	0	3	1	1	100	1	0
1183198	81	1	2010	0	3	1	0	0	0	0	0	3	5	1	32	0	2
1183200	67	3	2010	0	2	1	0	0	0	0	0	2	5	1	103	1	0
1183201	79	3	2010	1	3	1	0	0	0	0	0	3	5	1	97	1	0
1183204	81	1	2010	1	3	1	0	0	0	1	0	2	5	0	85	0	2
1183215	68	1	2010	0	2	2	0	0	0	0	0	2	5	1	68	1	0
1183216	70	3	2010	0	2	1	0	0	0	1	0	2	5	1	97	1	0
1183217	65	3	2010	0	2	1	0	0	0	1	0	3	5	1	97	1	0
1183246	72	1	2010	0	3	2	0	0	0	1	0	2	5	1	96	1	0
1183272	78	3	2010	1	3	2	0	0	0	1	0	2	5	1	98	1	0
1183397	65	1	2010	1	2	1	0	0	0	0	0	2	5	1	96	1	0
1183498	71	1	2010	0	3	2	0	0	2	0	0	2	2	1	97	1	0
1183500	65	1	2010	0	3	2	0	0	2	0	0	3	3	1	97	1	0
1183516	75	1	2010	1	2	1	0	0	0	1	0	2	5	1	97	1	0
1183529	68	1	2010	1	2	1	0	0	0	0	0	2	5	1	97	1	0
1183530	67	1	2010	1	2	2	0	0	2	0	0	1	1	1	97	1	0
1183531	75	1	2010	1	3	1	0	0	0	1	0	2	5	0	63	0	2
1183564	69	1	2010	1	3	2	0	0	2	0	0	2	3	1	96	1	0
1183570	66	1	2010	1	3	2	0	0	2	0	0	1	2	1	97	1	0
1183625	68	1	2010	1	2	2	0	0	0	1	0	2	5	1	96	1	0
1183638	67	1	2010	1	2	2	0	0	2	0	0	2	1	1	96	1	0
1183708	78	1	2010	1	3	1	0	0	0	1	0	2	5	1	105	1	0
1183739	76	2	2010	1	3	3	0	0	2	0	0	3	4	1	92	1	0
1183742	66	1	2010	0	3	3	0	0	2	0	0	2	2	1	100	1	0
1183746	75	2	2010	1	3	1	0	0	0	1	0	3	5	1	77	0	2
1183760	74	1	2010	0	2	1	0	0	0	0	0	2	5	1	74	0	2
1183763	67	1	2010	0	2	1	0	0	0	1	0	2	5	1	96	1	0
1183795	70	3	2011	1	3	2	0	0	0	1	0	1	5	1	92	1	0
1183816	80	1	2010	1	3	2	0	0	0	1	0	3	5	1	99	0	1
1183818	76	1	2010	1	3	1	0	0	0	1	0	3	5	1	104	1	0
1183821	73	1	2010	0	2	1	0	0	0	0	0	2	5	1	102	1	0
1183944	65	1	2010	0	1	2	0	0	0	1	0	1	5	1	96	1	0
1183987	70	1	2010	0	2	1	0	0	0	0	0	2	5	1	99	1	0
1184009	75	1	2010	1	3	2	0	0	0	1	0	2	5	1	100	1	0
1184021	84	2	2010	1	3	2	0	0	0	1	0	2	5	1	36	0	2
1184088	71	1	2010	1	3	3	0	0	2	0	0	2	2	1	96	1	0
1184165	68	3	2010	0	2	1	0	0	0	0	0	3	5	1	98	1	0
1184167	79	1	2010	0	3	1	0	0	0	1	0	3	5	1	47	1	0
1184238	66	1	2010	1	3	2	0	0	2	0	0	2	2	1	87	1	0
1184244	83	3	2010	1	3	1	0	0	0	1	0	3	5	1	63	0	2
1184390	66	3	2010	1	3	2	0	0	2	0	0	2	3	1	100	1	0
1184407	68	1	2010	1	2	1	0	0	0	1	0	2	5	1	98	1	0
1184453	93	3	2010	1	3	1	0	0	1	0	0	3	5	1	28	0	2
1184515	85	1	2010	0	3	1	0	0	0	0	0	3	5	1	19	0	2
1184641	67	1	2010	1	2	2	0	0	0	0	0	1	5	1	99	1	0
1184643	66	1	2010	1	3	3	0	0	2	1	0	2	4	0	97	0	2
1184647	76	3	2010	0	2	1	0	0	0	0	0	3	5	1	98	1	0
1184689	65	1	2010	1	3	2	0	0	0	1	0	2	5	1	98	1	0
1184692	84	3	2010	0	3	1	0	0	0	0	0	3	5	1	25	0	2
1184704	72	1	2010	0	3	1	0	0	0	1	0	2	5	1	97	1	0
1184720	69	2	2010	1	2	2	0	0	2	0	0	2	1	1	97	1	0
1184724	77	1	2010	1	2	1	0	0	0	1	0	1	5	1	101	1	0
1184726	67	2	2010	1	2	1	0	0	0	1	0	2	5	1	102	1	0
1184729	79	1	2010	0	3	2	0	0	0	0	0	2	5	1	43	0	2
1184771	73	1	2010	1	3	1	0	0	0	1	0	2	5	0	79	0	2
1184774	70	1	2010	1	3	2	0	0	2	0	0	2	2	1	104	1	0
1184810	76	2	2010	1	2	1	0	0	1	1	0	2	5	1	52	0	2
1184832	72	2	2010	0	2	1	0	0	0	1	0	2	5	1	96	1	0
1184885	65	1	2010	0	3	2	0	0	0	0	0	2	5	1	101	1	0
1184886	69	1	2010	0	3	2	0	0	2	0	0	3	2	1	51	0	2
1184894	73	1	2010	1	3	2	0	0	0	1	0	3	5	1	102	1	0
1184904	72	3	2010	1	2	2	0	0	2	0	0	2	2	1	96	1	0
1184934	65	2	2010	1	3	1	0	0	0	1	0	3	5	1	99	1	0
1184937	76	1	2010	0	4	2	0	0	0	1	0	2	5	1	104	1	0
1184940	66	1	2011	1	3	1	0	0	0	1	0	3	5	1	94	1	0
1184942	74	3	2010	1	3	1	0	0	1	1	0	3	5	1	28	0	1
1184955	84	1	2010	0	3	3	0	0	0	1	0	2	5	1	68	0	2
1184957	77	1	2010	1	3	2	0	0	0	1	0	3	5	1	98	1	0
1184960	85	1	2010	1	2	1	0	0	0	0	0	3	5	1	94	0	2
1184967	74	1	2010	1	3	3	0	0	1	1	0	1	5	1	90	1	0
1184970	68	1	2010	1	3	2	0	0	2	0	0	1	3	1	100	1	0
1184973	70	2	2010	0	2	1	0	0	0	0	0	2	5	1	24	1	0
1185039	74	1	2010	1	3	2	0	0	0	1	0	3	5	1	26	0	2
1185122	80	1	2010	1	2	1	0	0	0	0	0	2	5	1	92	1	0
1185137	68	1	2010	1	2	2	0	0	0	0	0	2	5	1	5	1	0
1185146	65	1	2010	1	2	2	0	0	2	0	0	1	1	1	100	1	0
1185153	73	1	2010	1	3	2	0	0	2	0	0	3	2	1	100	1	0
1185167	65	1	2010	0	3	3	0	0	2	0	0	2	2	1	100	1	0
1185195	69	1	2010	1	2	1	0	0	0	1	0	2	5	1	102	1	0
1185327	70	1	2010	1	2	1	0	0	0	1	0	2	5	1	95	1	0
1185489	65	1	2010	1	2	1	0	0	0	1	0	2	5	1	91	1	0
1185598	73	1	2010	1	2	1	0	0	1	0	0	1	5	1	99	1	0
1185607	77	1	2010	1	3	1	0	0	0	1	0	3	5	1	106	1	0
1185619	71	3	2010	1	1	1	0	0	1	1	0	1	5	1	103	1	0
1185644	86	1	2010	0	4	1	0	0	1	0	0	3	5	1	39	0	2
1185678	69	1	2010	1	3	2	0	0	2	0	0	2	2	1	94	1	0
1185702	70	1	2010	0	3	2	0	0	0	1	0	2	5	1	104	1	0
1185797	81	1	2010	1	3	2	0	0	0	1	0	2	5	1	64	0	2
1185814	72	1	2010	1	3	2	0	0	2	0	0	3	2	1	100	1	0
1185874	75	1	2010	1	2	1	0	0	0	0	0	2	5	1	92	1	0
1185887	73	1	2010	1	2	1	0	0	0	0	0	2	5	1	91	1	0
1185904	65	1	2010	0	3	3	0	0	1	1	0	3	5	1	105	1	0
1186124	70	3	2010	1	2	1	0	0	0	0	0	2	5	1	91	1	0
1186150	72	2	2010	0	3	1	0	0	0	0	0	2	5	1	1	0	2
1186172	73	1	2010	0	3	3	0	0	1	1	0	3	5	1	101	1	0
1186267	68	1	2010	0	3	2	0	0	0	1	0	2	5	1	92	0	2
1186357	68	2	2010	0	3	1	0	0	0	1	0	2	5	1	97	1	0
1186362	66	1	2010	0	2	1	0	0	0	1	0	2	5	1	17	0	2
1186406	73	1	2010	0	3	1	0	0	0	1	0	3	5	1	97	1	0
1186407	65	1	2010	0	2	1	0	0	0	1	0	2	5	1	97	1	0
1186410	76	1	2014	0	2	1	0	0	0	0	0	3	5	1	29	0	2
1186442	77	1	2010	0	3	2	0	0	0	1	0	2	5	1	89	0	2
1186458	69	3	2011	1	3	1	0	0	0	1	0	2	5	1	93	1	0
1186498	67	3	2010	1	2	1	0	0	0	1	0	2	5	1	101	1	0
1186513	76	1	2010	0	2	1	0	0	0	1	0	2	5	1	98	1	0
1186577	67	1	2010	0	2	1	0	0	0	0	0	2	5	1	103	1	0
1186587	69	3	2010	0	3	1	0	0	0	0	0	3	5	1	97	1	0
1186630	93	1	2010	0	3	2	0	0	1	0	0	2	5	1	55	0	1
1186684	71	1	2010	1	3	2	0	0	2	0	0	1	1	1	98	1	0
1186705	75	1	2010	1	3	1	0	0	0	1	0	1	5	1	98	1	0
1186710	71	1	2011	1	3	2	1	0	0	1	0	3	5	0	18	0	2
1186711	68	1	2010	1	3	2	0	0	0	1	0	3	5	0	73	0	2
1186733	70	1	2011	1	3	1	0	0	0	1	0	1	5	1	90	1	0
1186769	71	2	2011	0	3	2	0	0	2	0	0	2	2	1	95	1	0
1186816	80	1	2011	1	3	3	1	1	1	1	1	2	5	0	13	0	2
1186851	80	3	2011	1	3	1	0	0	0	1	0	2	5	1	8	0	2
1186985	70	3	2011	1	2	2	0	0	2	0	0	2	1	1	95	1	0
1186995	73	2	2011	1	3	2	0	0	2	0	0	2	3	1	94	1	0
1186996	75	1	2011	0	2	1	0	0	0	0	0	3	5	1	74	0	2
1187045	89	1	2010	0	3	1	0	0	1	0	0	3	5	1	96	1	0
1187082	65	1	2010	1	2	2	0	0	2	0	0	2	1	1	96	1	0
1187109	74	1	2010	1	3	1	0	0	0	1	0	2	5	1	96	1	0
1187127	70	2	2010	0	2	1	0	0	0	0	0	2	5	0	52	0	2
1187132	76	3	2011	0	2	1	0	0	0	0	0	2	5	1	95	1	0
1187140	69	1	2011	0	2	1	0	0	0	0	0	1	5	1	95	1	0
1187153	76	2	2011	1	3	1	0	0	0	1	0	2	5	1	95	1	0
1187208	69	1	2011	1	2	1	0	0	0	0	0	2	5	1	95	1	0
1187353	65	1	2011	0	3	1	0	0	0	1	0	3	5	1	95	1	0
1187354	71	1	2011	0	3	1	0	0	0	1	0	3	5	1	95	0	2
1187370	74	3	2011	1	2	1	0	0	1	0	0	3	5	1	95	1	0
1187390	69	3	2011	1	2	1	0	0	0	1	0	3	5	1	95	1	0
1187466	66	1	2011	1	2	1	0	0	0	0	0	2	5	1	95	1	0
1187470	66	1	2011	1	2	1	0	0	0	1	0	2	5	1	95	1	0
1187478	71	1	2011	0	2	1	0	0	0	0	0	2	5	1	95	1	0
1187480	69	1	2011	1	3	2	0	0	0	1	0	2	5	1	95	1	0
1187517	67	1	2011	1	2	1	0	0	0	1	0	2	5	1	95	1	0
1187658	66	1	2010	1	2	1	0	0	0	1	0	3	5	1	96	1	0
1187708	65	1	2010	1	2	1	0	0	0	1	0	3	5	1	96	1	0
1187712	65	1	2011	0	2	2	0	0	0	0	0	2	5	1	27	0	2
1187717	72	1	2011	1	3	1	0	0	0	1	0	2	5	1	95	1	0
1187733	92	1	2011	1	2	2	0	0	0	1	0	3	5	1	95	1	0
1187777	72	1	2010	1	3	1	0	0	0	0	0	2	5	1	87	1	0
1187795	65	3	2013	0	3	2	0	0	2	0	0	3	2	1	68	1	0
1187822	75	1	2010	1	3	2	0	0	2	0	0	3	4	1	92	1	0
1187839	67	1	2010	1	2	1	0	0	0	0	0	2	5	1	102	1	0
1187915	76	1	2011	1	2	1	0	0	0	0	0	3	5	1	95	1	0
1187920	65	1	2011	0	2	1	0	0	0	1	0	2	5	1	95	1	0
1188022	66	1	2010	1	2	2	0	0	2	0	0	2	1	1	96	1	0
1188077	84	1	2010	1	2	4	1	1	0	0	0	3	5	0	58	0	2
1188080	73	1	2010	0	3	2	0	0	2	0	0	2	2	1	96	1	0
1188146	65	3	2010	1	3	1	0	0	0	1	0	3	5	1	102	1	0
1188157	79	1	2010	1	3	2	0	0	0	1	0	3	5	1	106	1	0
1188180	65	2	2012	1	3	1	0	0	0	0	0	2	5	1	73	1	0
1188223	66	1	2010	1	2	2	0	0	0	0	0	2	5	1	97	1	0
1188225	73	1	2010	1	2	2	0	0	0	1	0	2	5	1	97	1	0
1188228	66	1	2010	1	2	2	0	0	2	0	0	3	1	1	97	1	0
1188271	84	3	2014	1	2	2	0	0	0	1	0	3	5	1	52	1	0
1188304	75	3	2010	1	3	1	0	0	0	1	0	2	5	1	103	1	0
1188323	72	3	2011	1	1	1	0	0	0	0	0	1	5	1	69	1	0
1188405	68	1	2010	1	3	2	0	0	2	0	0	1	2	1	101	1	0
1188407	75	1	2010	1	2	1	0	0	0	0	0	1	5	1	99	1	0
1188411	67	1	2010	1	2	1	0	0	0	0	0	2	5	1	100	1	0
1188413	78	1	2010	1	2	2	0	0	0	0	0	1	5	1	104	1	0
1188419	69	1	2010	1	2	1	0	0	0	0	0	1	5	1	99	1	0
1188422	66	2	2010	0	3	2	0	0	0	1	0	3	5	1	68	1	0
1188448	73	1	2010	1	3	2	0	0	0	0	0	3	5	1	12	0	2
1188449	67	2	2010	0	2	1	0	0	0	1	0	2	5	1	105	1	0
1188456	70	1	2010	1	3	3	0	0	2	0	0	2	4	1	100	1	0
1188922	73	1	2010	0	3	2	0	0	2	0	0	3	2	1	64	0	2
1188941	69	1	2011	0	3	2	0	0	0	1	0	3	5	1	94	1	0
1189004	74	1	2010	0	2	2	0	0	0	0	0	3	5	1	97	1	0
1189059	67	1	2011	1	2	1	0	0	0	0	0	2	5	1	95	1	0
1189082	76	3	2011	1	3	2	0	0	0	1	0	3	5	1	86	0	2
1189083	65	3	2011	0	2	1	0	0	0	0	0	2	5	1	94	1	0
1189154	65	1	2011	0	3	1	0	0	0	1	0	3	5	0	88	0	2
1189163	73	1	2011	1	3	3	0	0	2	1	0	2	2	1	95	1	0
1189168	66	3	2011	0	3	2	0	0	0	0	0	3	5	1	95	1	0
1189169	67	1	2011	0	3	1	0	0	0	1	0	2	5	1	95	1	0
1189175	70	1	2011	1	2	1	0	0	0	0	0	2	5	1	95	1	0
1189178	72	1	2011	1	2	2	0	0	2	0	0	2	1	1	95	1	0
1189179	68	1	2011	1	2	2	0	0	0	0	0	2	5	1	95	1	0
1189228	74	1	2010	0	3	2	0	0	1	0	0	3	5	1	100	1	0
1189237	76	1	2010	1	3	2	0	0	0	0	0	2	5	1	101	1	0
1189257	71	2	2010	1	2	2	0	0	0	1	0	2	5	1	91	0	1
1189266	71	2	2010	0	2	1	0	0	0	1	0	3	5	1	96	1	0
1189342	66	1	2010	0	3	1	0	0	0	1	0	3	5	1	105	1	0
1189386	87	1	2011	0	3	3	0	0	0	0	0	3	5	0	26	0	2
1189387	65	3	2011	0	3	2	0	0	2	0	0	2	2	0	28	0	2
1189389	70	1	2011	0	2	1	0	0	0	1	0	2	5	1	95	1	0
1189468	74	3	2010	1	3	2	0	0	0	1	0	3	5	1	91	1	0
1189535	77	3	2010	1	3	1	0	0	1	1	0	2	5	1	43	0	2
1189630	70	1	2011	1	2	1	0	0	0	0	0	2	5	1	94	1	0
1189645	77	3	2011	0	3	1	0	0	0	0	0	3	5	0	40	0	2
1189695	71	1	2011	1	3	1	0	0	0	1	0	3	5	1	95	1	0
1189725	86	3	2010	0	3	1	0	0	0	0	0	3	5	0	33	0	2
1189764	68	3	2011	1	3	1	0	0	0	1	0	2	5	1	94	1	0
1189822	72	1	2011	0	1	1	0	0	0	0	0	2	5	1	95	1	0
1189825	65	1	2011	0	3	2	0	0	0	1	0	2	5	1	95	1	0
1189829	68	1	2011	0	3	1	0	0	0	1	0	2	5	1	95	1	0
1189832	77	1	2011	1	2	1	0	0	0	1	0	2	5	1	95	1	0
1189846	72	3	2011	1	2	1	0	0	0	1	0	3	5	1	95	1	0
1189847	70	1	2011	1	2	1	0	0	0	0	0	2	5	1	95	1	0
1189848	66	1	2010	1	3	3	0	0	2	1	0	3	2	1	100	1	0
1189891	75	3	2011	0	3	1	0	0	0	1	0	3	5	1	88	1	0
1189908	65	1	2011	1	2	1	0	0	0	0	0	1	5	1	94	1	0
1189914	65	1	2011	1	2	1	0	0	0	0	0	3	5	1	94	1	0
1190174	92	1	2011	0	3	1	0	0	0	0	0	3	5	0	70	0	2
1190216	81	1	2010	1	3	1	0	0	0	1	0	1	5	1	97	1	0
1190220	73	1	2010	0	2	3	0	0	2	0	0	2	1	1	96	1	0
1190252	67	1	2010	0	3	2	0	0	0	0	0	3	5	1	97	1	0
1190254	65	1	2010	1	2	1	0	0	0	1	0	2	5	1	83	0	2
1190264	68	3	2011	0	2	1	0	0	0	1	0	2	5	1	95	1	0
1190266	69	3	2011	1	3	2	0	0	2	0	0	3	3	1	95	1	0
1190290	73	3	2010	1	3	2	0	0	0	1	0	2	5	1	106	1	0
1190299	65	1	2010	1	2	1	0	0	0	1	0	3	5	1	100	1	0
1190370	71	3	2010	1	3	2	0	0	2	0	0	3	1	1	72	1	0
1190446	70	1	2010	1	2	1	0	0	0	0	0	2	5	1	98	1	0
1190546	71	1	2011	1	3	3	0	0	2	0	0	2	2	1	83	1	0
1190577	73	1	2011	1	2	1	0	0	0	1	0	2	5	1	94	1	0
1190624	65	1	2010	1	3	3	0	0	2	1	0	3	3	1	96	1	0
1190667	65	3	2011	1	2	2	0	0	2	0	0	2	2	1	27	1	0
1190675	65	1	2011	1	3	2	0	0	2	0	0	2	2	1	94	1	0
1190769	67	1	2010	1	3	1	0	0	0	1	0	3	5	1	98	1	0
1190799	85	1	2011	1	3	2	0	1	0	0	0	3	5	1	72	0	2
1190803	73	3	2011	1	2	2	0	0	0	1	0	2	5	0	94	0	2
1190846	74	1	2011	0	3	3	0	1	0	0	0	3	5	1	27	0	2
1190849	77	3	2011	1	3	2	0	0	0	0	0	2	5	1	94	1	0
1190852	74	1	2011	0	3	1	0	0	0	1	0	3	5	1	94	1	0
1190855	65	1	2010	1	3	2	0	0	0	0	0	2	5	1	100	1	0
1190858	85	1	2011	1	3	2	0	0	0	0	0	3	5	1	23	0	2
1190881	65	1	2010	1	2	1	0	0	0	1	0	2	5	1	93	1	0
1190891	80	1	2010	0	3	1	0	0	0	1	0	3	5	1	92	1	0
1190894	83	1	2011	1	3	2	0	0	0	0	0	2	5	1	61	0	2
1190899	73	1	2011	0	2	1	0	0	0	0	0	2	5	1	93	1	0
1190920	68	1	2010	1	2	1	0	0	1	0	0	2	5	1	107	1	0
1190924	68	2	2010	0	2	1	0	0	0	1	0	1	5	1	100	1	0
1190980	68	2	2011	0	3	2	0	0	0	1	0	3	5	0	82	0	2
1191014	67	1	2011	1	2	1	0	0	0	1	0	1	5	1	72	0	1
1191049	72	3	2010	0	3	2	0	0	2	0	0	2	2	1	90	1	0
1191212	70	3	2010	1	3	1	0	0	0	1	0	3	5	1	99	1	0
1191216	69	1	2010	0	3	1	0	0	0	0	0	2	5	1	105	1	0
1191250	79	1	2010	0	3	3	0	0	0	0	0	3	5	1	25	0	2
1191251	67	1	2010	0	3	2	0	0	2	0	0	2	2	1	101	1	0
1191254	72	1	2010	0	3	2	0	0	2	0	0	3	4	1	96	1	0
1191257	78	3	2010	1	3	1	0	0	0	1	0	3	5	1	97	1	0
1191258	70	1	2010	0	3	2	0	0	0	1	0	2	5	1	107	1	0
1191297	72	1	2011	1	3	1	0	0	0	1	0	2	5	1	94	1	0
1191432	73	1	2010	1	3	2	1	0	2	0	0	3	3	1	9	1	0
1191480	68	3	2010	0	3	2	1	1	0	0	0	3	5	1	101	1	0
1191485	68	1	2010	0	2	2	0	0	0	0	0	2	5	1	98	1	0
1191497	69	1	2010	1	3	3	0	0	2	1	0	2	4	1	98	1	0
1191565	70	1	2011	1	2	1	0	0	1	0	0	2	5	1	93	1	0
1191643	65	2	2011	1	3	1	0	0	0	1	0	2	5	1	93	1	0
1192169	78	1	2010	1	3	2	0	0	1	0	0	2	5	1	64	0	2
1192240	77	3	2011	1	3	1	0	0	0	0	0	3	5	1	53	1	0
1192261	69	1	2010	0	3	2	0	0	0	0	0	3	5	1	91	1	0
1192268	69	1	2010	0	3	2	0	0	0	1	0	2	5	1	96	1	0
1192325	72	2	2010	0	3	1	1	0	0	1	0	3	5	1	98	1	0
1192378	66	1	2010	1	3	1	0	0	0	1	0	2	5	1	99	1	0
1192389	79	1	2011	1	3	1	0	0	0	1	0	2	5	1	95	1	0
1192394	70	1	2011	1	2	2	0	0	1	0	0	2	1	1	94	1	0
1192448	73	3	2011	0	2	1	0	0	0	0	0	2	5	1	94	1	0
1192452	73	3	2011	0	2	1	0	0	0	1	0	3	5	1	94	1	0
1192531	69	1	2011	0	3	2	0	0	0	1	0	2	5	1	92	1	0
1192542	74	1	2011	0	3	2	0	0	0	1	0	2	5	1	68	0	2
1192609	74	1	2013	0	3	1	0	0	0	0	0	3	5	1	22	0	2
1192617	68	1	2011	1	2	1	0	0	0	1	0	2	5	1	94	1	0
1192652	75	1	2011	1	3	2	1	1	0	0	0	3	5	0	14	0	2
1192656	78	3	2011	1	2	1	0	0	0	1	0	2	5	1	89	1	0
1192659	65	1	2011	1	2	1	0	0	0	1	0	2	5	1	83	1	0
1192667	67	1	2010	1	2	2	0	0	2	0	0	2	1	1	102	1	0
1192764	65	1	2010	1	2	1	0	0	0	0	0	2	5	1	96	1	0
1192832	81	1	2011	0	3	2	0	0	0	1	0	2	5	1	93	1	0
1193040	68	1	2010	1	1	1	0	0	0	0	0	2	5	1	98	1	0
1193231	67	1	2011	1	3	3	0	0	2	0	0	2	3	1	87	0	2
1193240	76	1	2011	1	3	1	0	0	0	1	0	2	5	1	93	1	0
1193241	74	1	2011	1	3	2	0	0	0	0	0	2	5	1	93	1	0
1193282	69	1	2011	0	2	1	0	0	0	0	0	2	5	1	93	1	0
1193297	67	1	2011	1	3	1	0	0	0	1	0	2	5	1	94	1	0
1193309	78	1	2011	0	2	2	0	0	0	0	0	3	5	1	94	1	0
1193327	79	2	2011	0	3	1	0	1	0	0	0	3	5	0	53	0	2
1193407	69	3	2011	1	2	1	0	0	0	0	0	3	5	1	79	1	0
1193421	73	2	2011	0	3	2	0	1	0	1	0	3	5	0	73	0	2
1193441	70	3	2010	1	2	1	0	0	0	1	0	2	5	1	97	1	0
1193493	82	1	2011	0	3	2	0	0	0	1	0	3	5	1	94	1	0
1193533	68	1	2011	1	2	1	0	0	0	0	0	2	5	1	94	1	0
1193538	72	1	2010	1	2	1	0	0	1	0	0	1	5	1	42	1	0
1193541	86	1	2010	1	3	1	0	0	0	1	0	1	5	1	96	1	0
1193595	77	1	2010	0	3	1	0	0	0	1	0	2	5	1	107	1	0
1193598	69	1	2011	1	3	2	0	0	2	0	0	2	2	1	90	1	0
1193604	72	1	2011	1	3	3	0	0	0	1	0	3	5	1	70	0	2
1193639	75	1	2011	1	2	1	0	0	0	1	0	2	5	1	43	0	2
1193648	81	1	2010	1	2	1	0	0	0	0	0	2	5	1	94	1	0
1193656	76	1	2010	1	2	1	0	0	0	0	0	3	5	1	97	1	0
1193660	68	1	2010	1	2	2	0	0	0	0	0	1	5	1	97	1	0
1193662	72	1	2010	1	3	1	0	0	0	1	0	3	5	1	96	1	0
1193666	68	1	2010	0	3	4	0	0	2	1	0	3	3	1	96	1	0
1193692	65	1	2010	1	3	2	0	0	2	0	0	2	2	1	96	1	0
1193744	86	1	2011	1	3	3	0	1	0	1	0	3	5	0	52	0	2
1193810	67	2	2011	1	3	1	0	0	0	1	0	2	5	1	94	1	0
1193900	68	1	2010	1	3	2	1	0	2	0	0	3	2	1	94	1	0
1193908	72	1	2010	1	3	2	0	0	2	0	0	2	2	1	94	1	0
1193976	79	1	2011	1	2	1	0	0	0	0	0	2	5	1	94	1	0
1193984	65	1	2011	0	2	1	0	0	0	1	0	2	5	1	93	1	0
1193989	80	1	2011	0	2	2	0	0	0	0	0	3	5	1	93	1	0
1194092	78	3	2011	1	3	2	0	0	0	1	0	3	5	1	93	1	0
1194098	71	1	2011	1	3	1	0	0	0	1	0	3	5	1	93	1	0
1194101	68	3	2011	0	2	2	0	0	0	0	0	3	5	1	93	1	0
1194102	75	1	2011	1	3	1	0	0	0	1	0	3	5	1	94	1	0
1194109	73	1	2011	1	2	2	0	0	0	0	0	2	5	1	93	1	0
1194113	77	1	2011	1	3	2	0	0	0	1	0	2	5	1	93	1	0
1194149	65	1	2010	0	2	1	0	0	0	0	0	2	5	1	78	0	2
1194179	70	3	2010	0	3	2	0	0	2	0	0	2	2	1	97	1	0
1194181	67	3	2010	1	2	2	0	0	0	1	0	3	5	1	96	1	0
1194252	73	1	2010	1	3	2	0	0	2	0	0	3	2	1	96	1	0
1194322	74	3	2011	1	3	2	0	0	2	0	0	2	2	1	95	1	0
1194444	72	1	2011	1	3	3	0	0	0	0	0	3	5	1	93	1	0
1194456	81	3	2010	1	2	1	0	0	0	0	0	3	5	1	95	1	0
1194558	67	1	2011	1	3	3	0	0	2	0	0	2	1	1	95	1	0
1194744	70	1	2011	1	2	1	0	0	0	1	0	2	5	1	93	1	0
1194747	70	1	2011	1	2	1	0	0	0	1	0	2	5	1	95	1	0
1194770	67	3	2011	1	2	2	0	0	0	1	0	2	5	1	92	1	0
1194779	74	1	2011	0	2	2	0	0	2	0	0	1	1	1	15	0	2
1195074	68	2	2010	1	3	1	0	0	0	1	0	2	5	1	94	1	0
1195081	68	1	2010	1	3	1	0	0	0	1	0	3	5	1	102	1	0
1195135	75	1	2011	1	2	1	0	0	0	0	0	3	5	1	42	1	0
1195152	71	1	2011	0	2	1	0	0	0	0	0	2	5	0	24	0	2
1195154	66	1	2011	0	2	1	0	0	0	0	0	2	5	1	94	1	0
1195236	65	1	2011	0	2	2	0	0	0	1	0	3	5	1	93	1	0
1195301	66	1	2011	1	2	3	0	0	2	0	0	2	1	1	93	1	0
1195386	66	1	2010	1	2	3	0	0	2	0	0	2	3	1	96	1	0
1195406	74	2	2010	1	3	3	0	0	2	0	0	3	2	1	51	1	0
1195419	82	1	2011	1	2	2	0	0	0	0	0	2	5	1	90	0	2
1195554	65	2	2010	1	3	2	0	0	0	1	0	2	5	1	98	1	0
1195561	81	2	2010	0	3	1	0	0	1	0	0	1	5	1	64	0	1
1195563	69	1	2010	1	3	1	0	0	0	0	0	3	5	0	96	0	2
1195602	79	1	2011	0	2	1	0	0	0	0	0	2	5	1	93	1	0
1195658	65	1	2011	1	2	1	0	0	0	0	0	1	5	1	93	1	0
1195710	70	1	2011	1	2	1	0	0	0	1	1	3	5	1	93	1	0
1195748	75	1	2011	1	2	1	0	0	0	1	0	2	5	1	95	1	0
1195946	74	3	2010	1	3	2	0	0	2	0	0	2	2	1	98	1	0
1195961	65	3	2011	1	3	2	0	0	0	1	0	2	5	1	90	1	0
1195964	70	1	2011	1	2	1	0	0	0	0	0	2	5	1	93	0	2
1195985	74	1	2014	1	1	1	0	0	0	0	0	2	5	1	49	1	0
1196005	75	1	2011	1	3	1	0	0	0	1	0	2	5	1	94	1	0
1196011	67	1	2011	0	3	2	0	0	0	0	0	3	5	1	94	1	0
1196186	73	1	2011	0	2	1	0	0	0	0	0	2	5	1	93	1	0
1196193	66	1	2010	0	3	1	0	0	0	0	0	3	5	1	100	1	0
1196211	72	2	2011	0	3	1	0	0	0	1	0	3	5	1	95	1	0
1196213	66	2	2011	1	2	2	0	0	2	0	0	2	1	1	94	1	0
1196296	67	1	2011	1	2	1	0	0	0	1	0	2	5	1	91	1	0
1196298	70	1	2011	1	2	1	0	0	0	0	0	3	5	1	89	1	0
1196340	76	1	2011	1	2	1	0	0	0	0	0	2	5	1	83	0	2
1196342	85	1	2011	0	3	2	0	0	0	1	0	2	5	1	58	0	2
1196392	68	1	2011	1	3	2	0	0	0	1	0	1	5	1	92	1	0
1196419	83	3	2011	1	3	1	0	0	0	0	0	2	5	1	38	0	2
1196472	65	1	2010	0	3	2	0	0	0	0	0	2	5	1	85	0	1
1196487	67	1	2010	1	3	2	0	0	0	0	0	2	5	1	100	1	0
1196604	70	3	2010	0	3	1	0	0	0	1	0	3	5	1	101	1	0
1196630	69	2	2010	1	3	2	0	0	0	1	0	3	5	1	96	1	0
1196726	69	3	2010	1	2	1	0	0	0	0	0	1	5	1	81	1	0
1196728	80	3	2010	1	3	1	0	0	0	1	0	3	5	1	97	1	0
1196744	82	1	2010	0	3	1	0	0	0	1	0	3	5	1	90	1	0
1196776	77	3	2011	1	3	1	0	0	0	1	0	3	5	1	92	1	0
1196814	73	1	2010	1	2	2	0	0	2	0	0	2	2	1	99	1	0
1196817	73	1	2010	1	3	1	0	0	0	1	0	2	5	1	62	0	2
1196818	68	3	2010	1	3	2	0	0	0	1	0	1	5	1	98	1	0
1196823	84	1	2010	0	3	2	0	0	0	1	0	3	5	1	92	1	0
1196825	66	1	2010	0	3	1	0	0	0	1	0	2	5	0	95	0	2
1196828	72	2	2010	0	3	2	1	1	0	0	0	3	5	0	31	0	2
1196888	89	1	2010	0	2	1	0	0	1	0	0	2	5	1	90	0	2
1196926	73	3	2010	1	3	1	0	0	0	1	0	3	5	1	98	1	0
1196965	78	3	2010	1	3	1	0	0	0	1	0	2	5	1	96	1	0
1196975	73	1	2010	0	3	2	0	0	0	0	0	2	5	1	99	1	0
1196982	66	1	2010	1	2	1	0	0	0	1	0	3	5	1	102	1	0
1196985	68	1	2010	1	3	1	0	0	0	1	0	2	5	1	103	1	0
1196987	67	1	2010	0	2	1	0	0	0	0	0	3	5	1	96	1	0
1196990	80	2	2010	0	3	1	0	0	0	1	0	3	5	1	98	1	0
1197002	74	2	2010	0	3	3	1	1	0	0	0	3	5	1	23	0	1
1197104	68	1	2011	1	2	1	0	0	0	1	0	2	5	1	93	1	0
1197110	80	1	2011	1	3	1	0	0	1	0	0	2	5	0	14	0	2
1197177	68	1	2011	1	3	1	0	0	0	1	0	2	5	1	94	1	0
1197192	67	2	2011	1	2	1	0	0	0	1	0	2	5	1	92	1	0
1197199	73	1	2011	0	2	1	0	0	0	1	0	2	5	1	92	1	0
1197211	68	2	2011	1	3	3	0	0	2	0	0	3	4	1	92	1	0
1197282	68	1	2011	0	2	1	0	0	0	1	0	2	5	1	91	1	0
1197307	67	1	2011	0	2	1	0	0	0	0	0	2	5	1	91	1	0
1197317	69	1	2011	0	2	1	0	0	0	0	0	3	5	1	92	1	0
1197338	73	3	2011	0	3	1	0	0	0	1	0	2	5	1	91	1	0
1197343	66	1	2011	0	3	1	0	0	0	1	0	3	5	1	92	1	0
1197373	69	2	2011	1	3	2	0	0	2	0	0	2	2	1	92	1	0
1197399	74	1	2011	1	3	1	0	0	0	0	0	2	5	1	93	1	0
1197401	69	1	2011	1	3	1	0	0	0	1	0	3	5	1	92	1	0
1197403	79	2	2011	0	3	2	0	0	0	0	0	3	5	0	31	0	2
1197404	85	1	2011	1	2	1	0	0	0	1	0	3	5	1	92	1	0
1197418	80	1	2011	1	3	2	0	0	0	1	0	3	5	1	92	1	0
1197431	69	1	2010	1	3	1	0	0	0	0	0	3	5	1	98	1	0
1197433	65	1	2010	0	2	2	0	0	0	0	0	2	5	1	98	1	0
1197502	67	3	2010	1	2	1	0	0	0	1	0	2	5	1	101	1	0
1197597	96	3	2011	0	3	1	0	1	1	1	0	3	5	0	71	0	2
1197690	68	1	2011	0	3	1	0	0	0	0	0	3	5	1	93	1	0
1197694	75	3	2011	1	2	1	0	0	0	0	0	2	5	1	95	1	0
1197697	76	1	2011	1	2	2	0	0	0	1	0	2	5	1	90	1	0
1197714	78	1	2011	0	3	1	0	0	0	1	0	2	5	1	93	1	0
1197716	76	1	2010	0	2	1	0	0	0	1	0	2	5	1	106	1	0
1197864	70	1	2011	1	2	2	0	0	0	1	0	2	5	1	91	1	0
1198012	65	1	2011	1	3	2	0	0	2	0	0	3	2	1	93	1	0
1198074	71	3	2011	0	2	1	0	0	0	0	0	3	5	1	92	1	0
1198178	65	1	2011	1	3	2	0	0	2	0	0	1	2	1	95	1	0
1198179	74	3	2011	1	3	2	0	0	0	1	0	2	5	1	93	1	0
1198183	67	1	2010	1	2	3	0	0	2	0	0	3	3	1	95	1	0
1198192	71	1	2010	1	3	3	0	0	2	0	0	2	2	1	97	1	0
1198266	73	1	2010	1	3	1	0	0	0	1	0	2	5	1	91	1	0
1198335	71	1	2011	0	3	3	0	0	0	1	0	3	5	1	37	0	2
1198357	73	2	2011	1	3	3	1	0	2	1	0	3	3	1	93	1	0
1198382	73	1	2011	0	3	1	0	0	0	1	0	2	5	1	86	0	2
1198469	66	3	2011	1	3	2	0	0	2	0	0	3	2	1	94	1	0
1198478	73	2	2011	0	3	2	0	0	0	1	0	2	5	1	84	0	2
1198486	68	1	2011	1	3	2	0	0	0	1	0	3	5	1	93	1	0
1198508	65	1	2011	1	3	1	0	0	0	1	0	3	5	1	94	1	0
1198525	82	3	2011	1	3	1	0	0	0	0	0	2	5	1	93	1	0
1198585	68	1	2011	0	3	2	0	0	2	0	0	2	2	1	93	1	0
1198601	70	2	2011	0	3	2	0	0	0	1	0	3	5	1	91	1	0
1198686	69	1	2011	0	3	3	0	0	2	1	0	2	3	1	89	1	0
1198691	85	1	2011	1	3	1	0	0	0	1	0	3	5	1	92	1	0
1198762	68	1	2011	1	3	2	0	0	2	0	0	2	2	1	90	1	0
1198812	66	2	2011	0	3	1	0	0	0	1	0	2	5	1	92	1	0
1198829	82	1	2011	1	3	1	0	0	0	1	0	3	5	1	91	1	0
1198872	68	1	2011	0	2	1	0	0	0	1	0	2	5	1	92	1	0
1198873	70	1	2011	1	3	1	0	0	0	1	0	2	5	1	95	1	0
1198879	68	1	2011	1	3	1	0	0	0	1	0	2	5	1	94	1	0
1198887	72	3	2011	1	3	2	0	1	0	0	0	3	5	0	13	0	2
1198915	68	2	2011	1	2	1	0	0	0	0	0	2	5	1	92	1	0
1198918	69	1	2011	0	3	1	0	0	0	0	0	2	5	1	92	1	0
1198930	67	2	2011	1	3	1	0	0	0	0	0	3	5	1	92	1	0
1198932	69	1	2011	0	2	1	0	0	0	0	0	2	5	1	92	1	0
1198934	72	1	2011	1	3	1	0	0	0	1	0	1	5	1	84	1	0
1198935	67	1	2011	0	2	2	0	0	2	0	0	2	3	1	42	0	2
1198944	67	1	2011	0	2	1	0	0	0	0	0	2	5	1	92	1	0
1198951	65	1	2011	0	3	2	0	0	2	0	0	3	2	1	92	1	0
1198974	68	1	2012	1	2	1	0	0	0	0	0	2	5	1	74	1	0
1198980	77	1	2011	1	2	1	0	0	0	0	0	2	5	1	3	0	2
1199064	72	2	2011	0	2	1	0	0	0	0	0	2	5	1	91	1	0
1199077	67	1	2011	1	2	1	0	0	0	0	0	2	5	1	92	1	0
1199082	83	3	2011	1	2	1	0	0	1	0	0	3	5	1	92	1	0
1199365	67	3	2011	1	3	3	0	0	2	0	0	2	2	1	88	1	0
1199424	81	1	2010	1	3	1	0	0	0	1	0	3	5	1	97	1	0
1199597	65	1	2011	0	3	2	0	0	2	0	0	3	2	1	92	1	0
1199622	75	1	2011	1	2	2	0	0	0	1	0	2	5	1	92	1	0
1199623	70	1	2011	1	2	1	0	0	0	1	0	2	5	1	89	1	0
1199637	69	1	2010	0	3	2	0	0	0	1	0	3	5	1	101	1	0
1199640	76	1	2011	1	3	2	0	0	0	1	0	2	5	1	93	1	0
1199654	68	1	2011	1	2	1	0	0	0	1	0	3	5	1	93	1	0
1199673	79	1	2011	0	3	1	0	0	0	1	0	3	5	1	90	1	0
1199679	65	1	2011	0	2	1	0	0	0	1	0	3	5	1	90	1	0
1199691	67	1	2011	1	3	1	0	0	0	1	0	3	5	1	92	1	0
1199721	88	2	2011	1	3	1	0	0	1	0	0	3	5	1	45	0	2
1199757	68	1	2011	1	3	2	0	0	2	0	0	2	2	1	91	1	0
1199854	66	1	2011	0	2	1	0	0	0	0	0	2	5	1	85	1	0
1199867	73	3	2011	1	3	4	0	0	2	1	0	2	4	1	91	1	0
1199892	84	1	2010	0	3	1	0	0	0	0	0	3	5	1	73	0	2
1199903	77	1	2010	1	2	1	0	0	0	1	0	1	5	1	93	1	0
1199914	69	1	2010	0	2	1	0	0	0	0	0	3	5	1	88	1	0
1199918	68	1	2010	0	2	1	0	0	0	0	0	2	5	1	95	1	0
1199928	77	1	2010	0	2	2	0	0	0	1	0	2	5	1	99	1	0
1199991	71	2	2010	0	3	2	0	1	0	0	1	3	5	0	41	0	2
1200089	85	3	2011	1	3	1	0	0	0	0	0	2	5	1	17	0	2
1200091	75	3	2011	1	3	1	0	0	0	1	0	2	5	1	94	1	0
1200111	66	1	2010	1	3	1	0	0	0	0	0	2	5	1	96	1	0
1200171	76	1	2011	0	2	1	0	0	0	0	0	2	5	1	88	1	0
1200205	87	1	2011	0	3	3	0	0	0	1	0	3	5	1	88	0	1
1200209	75	1	2011	1	2	1	0	0	0	0	0	2	5	1	31	0	2
1200256	74	3	2011	0	2	1	0	0	0	1	0	3	5	1	91	1	0
1200408	78	1	2011	0	2	1	0	0	0	1	0	3	5	1	89	1	0
1200447	79	1	2011	1	2	2	0	0	0	0	0	3	5	1	72	0	2
1200464	65	1	2011	1	2	2	0	0	0	0	0	1	5	1	94	1	0
1200466	71	3	2011	0	2	1	0	0	0	0	0	3	5	1	94	1	0
1200468	67	1	2011	1	3	2	0	0	1	0	0	3	5	1	94	1	0
1200471	71	1	2011	1	3	1	0	0	0	0	0	3	5	1	6	1	0
1200473	67	2	2011	0	3	3	0	0	2	0	0	3	2	1	93	1	0
1200527	69	1	2011	0	3	2	0	0	2	0	0	3	3	1	93	1	0
1200646	67	1	2011	0	3	2	0	0	0	1	0	3	5	1	95	1	0
1200662	70	3	2010	1	3	4	0	0	2	0	0	3	3	1	81	0	2
1200685	82	1	2011	1	3	3	0	0	0	1	0	1	5	0	8	0	2
1200766	71	1	2011	1	3	3	0	0	0	1	0	1	5	1	95	1	0
1200786	67	1	2011	0	2	2	0	0	2	0	0	2	1	1	93	1	0
1200804	71	1	2011	1	2	1	0	0	1	0	0	2	5	1	72	0	2
1200892	67	1	2011	0	3	1	0	0	0	1	0	2	5	1	14	0	2
1200900	85	1	2011	1	2	1	0	0	0	1	0	3	5	1	90	1	0
1200944	75	1	2011	0	3	1	0	0	1	0	0	3	5	1	90	1	0
1200968	77	3	2011	1	3	1	0	0	0	0	0	2	5	0	66	0	2
1201018	69	1	2013	0	2	1	0	0	0	0	0	2	5	0	10	0	2
1201024	68	1	2011	0	2	1	0	0	0	1	0	2	5	1	91	1	0
1201050	65	3	2011	0	2	1	0	0	0	0	0	2	5	1	3	0	2
1201140	77	1	2011	0	3	2	0	0	0	1	0	3	5	1	92	1	0
1201169	67	2	2011	0	2	1	0	0	0	1	0	2	5	1	95	1	0
1201210	71	3	2011	1	2	1	0	0	0	1	0	2	5	1	30	0	2
1201234	77	3	2010	1	3	1	0	0	0	1	0	3	5	1	84	0	2
1201257	65	3	2011	1	2	1	0	0	0	1	0	2	5	1	93	1	0
1201294	65	1	2011	1	3	2	0	0	2	0	0	2	3	1	91	1	0
1201358	69	1	2011	1	3	3	0	0	2	0	0	3	4	1	92	1	0
1201518	66	1	2010	1	2	1	0	0	0	0	0	2	5	1	105	1	0
1201533	74	1	2011	1	3	3	1	1	0	0	0	3	5	1	42	1	0
1201587	66	1	2010	1	3	2	0	0	2	0	0	2	1	1	96	1	0
1201625	67	1	2010	1	2	1	0	0	0	1	0	3	5	1	98	1	0
1201634	72	1	2011	1	3	2	1	0	2	1	0	1	2	1	90	1	0
1201686	83	1	2011	1	3	3	1	0	1	0	0	1	5	0	67	0	2
1201710	74	1	2011	1	3	3	0	0	0	1	0	3	5	1	94	1	0
1201716	76	2	2011	1	2	2	0	0	0	0	0	3	5	1	93	1	0
1201718	73	1	2011	1	3	1	0	0	0	1	0	2	5	1	87	1	0
1201723	70	2	2011	0	3	1	0	0	0	1	0	2	5	1	94	1	0
1201726	69	1	2011	1	3	2	0	0	2	0	0	2	3	1	95	1	0
1201761	74	1	2011	1	3	1	0	0	0	0	0	2	5	1	91	1	0
1201801	85	2	2011	1	3	1	0	0	0	0	0	3	5	0	64	0	2
1201805	72	2	2011	1	3	1	0	0	0	1	0	3	5	0	66	0	2
1201815	76	1	2011	0	2	1	0	0	0	1	0	2	5	1	91	1	0
1201850	68	1	2011	1	2	1	0	0	0	1	0	3	5	1	93	1	0
1201863	82	1	2011	0	2	1	0	0	0	0	0	3	5	1	29	0	2
1201900	65	1	2011	1	3	1	0	0	0	1	0	3	5	1	91	1	0
1201906	69	2	2011	1	2	1	0	0	0	1	0	2	5	1	91	1	0
1201993	78	1	2011	1	3	1	0	0	0	1	0	3	5	1	91	1	0
1202083	66	1	2011	1	3	1	0	0	0	1	0	3	5	1	93	1	0
1202086	81	1	2011	1	3	2	0	0	0	0	0	3	5	1	89	0	2
1202108	65	1	2011	0	3	1	0	0	0	1	0	2	5	1	94	1	0
1202134	67	1	2011	0	3	1	0	0	0	0	0	2	5	1	88	1	0
1202142	74	1	2011	0	3	1	0	0	0	0	0	2	5	1	94	1	0
1202144	65	3	2011	1	3	2	0	0	0	1	0	2	5	1	93	1	0
1202145	69	1	2011	1	3	1	0	0	0	1	0	2	5	1	93	1	0
1202177	74	3	2011	1	2	2	0	1	0	0	0	3	5	1	94	1	0
1202205	79	1	2010	1	3	1	0	0	0	1	0	2	5	1	43	0	2
1202359	68	1	2011	1	3	2	0	0	2	0	0	1	2	1	85	1	0
1202419	76	1	2011	1	3	1	0	0	0	1	0	3	5	1	93	1	0
1202422	72	2	2011	1	2	1	0	0	0	1	0	2	5	1	89	1	0
1202423	78	1	2011	0	3	1	0	0	1	0	0	2	5	0	82	0	2
1202425	71	2	2011	0	2	1	0	0	1	1	0	3	5	1	86	1	0
1202440	79	2	2011	0	3	1	0	0	1	0	0	3	5	1	34	0	2
1202475	73	3	2011	1	3	1	0	0	0	1	0	2	5	1	94	1	0
1202480	79	1	2011	1	2	1	0	0	0	0	0	2	5	1	94	1	0
1202526	72	1	2011	1	3	1	0	0	0	0	0	2	5	1	91	1	0
1202595	67	1	2013	1	2	1	0	0	0	1	0	2	5	1	32	0	2
1202608	67	1	2011	0	3	1	0	0	0	0	0	3	5	1	90	1	0
1202621	65	1	2011	1	2	1	0	0	0	0	0	2	5	1	91	1	0
1202663	65	1	2011	1	3	2	0	0	2	0	0	2	2	1	92	1	0
1202671	74	1	2010	1	3	1	0	0	0	0	0	2	5	1	96	1	0
1202675	65	1	2011	1	3	4	1	0	2	1	0	2	3	1	95	1	0
1202680	72	1	2010	1	3	1	0	0	1	1	0	3	5	1	90	1	0
1202727	77	1	2011	1	3	2	0	0	0	1	0	2	5	1	88	1	0
1202766	71	1	2011	0	3	3	0	0	2	0	0	2	4	1	91	1	0
1202792	85	1	2011	0	3	2	0	0	0	0	0	3	5	1	42	0	2
1202868	74	1	2011	0	2	1	0	0	0	1	0	3	5	1	91	1	0
1202880	68	1	2011	1	3	2	0	0	0	1	0	2	5	1	93	1	0
1202885	66	1	2010	0	3	2	0	0	2	0	0	1	2	1	96	1	0
1202894	72	1	2011	1	3	3	0	0	0	1	0	2	5	1	92	1	0
1202904	83	1	2010	0	3	2	0	0	0	1	0	2	5	1	96	1	0
1203022	65	3	2010	1	3	1	0	0	0	1	0	2	5	1	70	0	1
1203041	71	1	2010	1	2	1	0	0	0	0	0	1	5	1	96	1	0
1203052	68	1	2011	1	3	1	0	0	0	1	0	2	5	1	95	1	0
1203056	73	1	2011	1	2	2	0	0	0	1	0	3	5	1	93	1	0
1203065	66	1	2011	0	2	2	0	0	0	0	0	2	5	1	87	1	0
1203072	65	1	2011	1	3	1	0	0	0	1	0	1	5	1	89	1	0
1203336	74	1	2011	1	3	1	0	0	0	1	0	2	5	1	92	1	0
1203347	76	2	2011	0	2	2	0	0	0	1	0	2	5	1	90	1	0
1203371	65	1	2011	0	3	1	0	0	0	1	0	2	5	0	68	0	2
1203377	65	3	2011	1	2	1	0	0	0	1	0	2	5	1	91	1	0
1203382	69	2	2011	1	3	1	0	0	0	1	0	3	5	1	32	0	1
1203409	65	1	2011	1	2	1	0	0	0	1	0	2	5	1	92	1	0
1203519	67	1	2011	1	3	1	0	0	0	1	0	3	5	1	82	1	0
1203606	65	1	2011	1	2	1	0	0	0	0	0	2	5	1	90	1	0
1203668	69	1	2011	1	3	2	0	1	0	1	0	3	5	0	89	0	2
1203675	68	1	2011	1	2	1	0	0	0	1	0	3	5	1	92	1	0
1203680	67	1	2011	1	2	1	0	0	0	0	0	2	5	1	92	1	0
1203766	67	1	2011	1	2	2	0	0	0	0	0	2	5	1	91	1	0
1203770	71	3	2011	0	3	1	0	0	0	1	0	2	5	1	91	1	0
1203777	77	1	2011	0	3	2	0	0	0	1	0	3	5	1	91	1	0
1203800	68	3	2010	1	2	1	0	0	0	0	0	2	5	1	99	1	0
1203818	67	1	2011	1	2	1	0	0	1	1	0	2	5	1	90	1	0
1203822	65	2	2011	0	2	1	0	0	0	0	0	2	5	1	91	1	0
1203824	75	3	2011	1	3	1	0	0	0	1	0	2	5	1	94	1	0
1203827	68	1	2011	0	3	1	0	0	0	1	0	2	5	1	94	1	0
1203831	76	3	2011	1	3	1	0	0	0	1	0	2	5	1	91	1	0
1203841	70	3	2011	1	3	1	0	0	0	1	0	3	5	1	93	1	0
1203846	69	1	2011	0	3	3	0	0	2	0	0	1	2	1	92	1	0
1203857	69	1	2011	1	2	2	0	0	2	0	0	2	1	1	90	1	0
1203861	71	1	2011	1	2	2	0	0	2	0	0	2	1	1	90	1	0
1203870	75	1	2011	1	3	2	0	0	2	0	0	2	2	1	83	1	0
1203912	69	2	2010	0	3	2	0	0	0	0	0	3	5	1	98	1	0
1203964	77	1	2011	1	2	2	0	0	1	0	0	2	1	1	43	0	2
1203979	65	1	2011	1	3	1	0	0	0	0	0	1	5	1	89	1	0
1203988	72	2	2011	1	3	2	0	0	0	1	0	3	5	1	93	1	0
1203989	65	1	2011	1	3	2	0	0	2	0	0	3	2	1	93	1	0
1203994	68	1	2011	0	3	1	0	0	0	1	0	2	5	0	39	0	2
1204114	84	1	2011	1	3	2	0	0	0	0	0	3	5	1	11	0	1
1204119	78	3	2011	1	3	3	0	0	0	0	0	3	5	1	74	0	2
1204132	66	1	2011	1	3	3	0	0	2	0	0	2	2	1	95	1	0
1204140	71	3	2011	1	2	2	0	0	0	0	0	1	5	1	95	1	0
1204148	72	1	2011	1	3	1	0	0	0	0	0	1	5	1	81	0	2
1204152	85	1	2011	1	3	2	0	0	0	0	0	2	5	1	95	1	0
1204154	72	1	2011	1	3	2	0	0	0	0	0	2	5	1	95	1	0
1204159	79	3	2011	1	3	2	0	0	0	1	0	2	5	1	90	1	0
1204185	86	1	2010	0	3	2	0	0	0	1	0	3	5	0	43	0	2
1204214	83	1	2010	0	3	2	0	1	0	1	0	3	5	0	25	0	2
1204232	70	1	2011	1	2	1	0	1	0	0	1	3	5	0	62	0	2
1204283	69	3	2011	0	2	1	0	0	0	0	0	3	5	1	87	1	0
1204311	75	3	2010	1	2	1	0	0	0	1	0	3	5	1	48	1	0
1204327	78	1	2011	1	2	1	0	0	0	0	0	3	5	1	90	1	0
1204361	73	3	2011	0	3	1	0	0	0	1	0	2	5	1	90	1	0
1204366	71	2	2011	0	3	1	0	0	0	1	0	2	5	1	90	1	0
1204396	71	1	2011	1	2	1	0	0	0	1	0	2	5	1	91	1	0
1204399	68	1	2011	1	2	2	0	0	0	1	0	2	5	1	91	1	0
1204405	68	1	2011	0	2	1	0	0	0	1	0	2	5	1	91	1	0
1204459	65	3	2011	0	3	1	0	0	0	1	0	3	5	1	90	1	0
1204510	65	1	2011	1	3	2	0	0	0	1	0	3	5	1	94	1	0
1204513	75	1	2011	0	3	2	0	0	0	1	0	2	5	1	93	1	0
1204518	76	3	2011	1	3	2	0	0	2	0	0	2	2	1	91	1	0
1204579	70	1	2011	0	3	3	0	0	2	0	0	2	2	1	75	1	0
1204582	66	1	2011	0	3	2	0	0	2	0	0	2	2	1	95	1	0
1204584	79	1	2011	0	3	2	0	0	0	0	0	3	5	1	74	0	2
1204599	67	1	2011	0	3	2	0	0	2	0	0	2	2	1	90	1	0
1204615	75	1	2011	0	2	1	0	0	0	1	0	2	5	1	90	1	0
1204620	72	1	2014	1	3	2	0	0	0	1	0	2	5	1	55	1	0
1204625	69	3	2011	0	3	2	0	0	2	0	0	2	3	1	90	1	0
1204631	66	1	2011	0	3	1	0	0	0	1	0	2	5	1	86	1	0
1204633	71	3	2011	0	3	2	0	0	2	0	0	2	3	1	94	1	0
1204726	68	1	2011	1	2	1	0	0	0	0	0	2	5	1	94	1	0
1204771	81	1	2011	1	3	1	0	0	0	1	0	2	5	1	82	0	1
1204806	72	1	2011	0	3	1	1	0	0	1	0	3	5	1	89	1	0
1204915	66	3	2011	0	3	1	0	0	0	1	0	1	5	1	90	1	0
1204999	65	1	2010	1	3	3	0	0	2	0	0	2	2	1	95	1	0
1205098	67	1	2011	1	2	1	0	0	0	1	0	2	5	1	90	1	0
1205148	72	1	2013	0	3	1	1	1	0	0	0	3	5	0	10	0	2
1205178	65	1	2011	0	3	1	0	0	0	1	0	2	5	1	64	0	2
1205254	83	1	2011	1	3	2	0	0	0	1	0	2	5	1	41	0	2
1205275	76	1	2014	0	2	2	0	0	0	1	0	3	5	1	58	1	0
1205280	74	1	2011	1	3	1	0	0	0	1	0	2	5	1	93	1	0
1205383	76	1	2011	1	3	4	1	0	0	0	0	3	5	1	95	1	0
1205418	69	1	2011	1	3	2	0	0	2	0	0	2	2	1	92	1	0
1205438	77	1	2011	1	3	1	0	0	0	1	0	2	5	1	10	0	2
1205477	74	3	2011	0	3	2	0	0	0	1	0	3	5	1	82	1	0
1205497	72	1	2010	0	2	2	0	0	0	0	0	2	5	1	101	1	0
1205517	74	1	2011	0	3	2	0	0	0	1	0	3	5	1	89	1	0
1205519	73	1	2011	0	3	2	0	0	0	0	0	2	5	0	59	0	2
1205558	86	2	2010	0	2	1	0	0	0	0	0	3	5	1	61	0	2
1205634	70	1	2010	1	3	2	0	0	0	0	0	2	5	1	103	1	0
1205649	77	1	2011	0	3	2	0	0	0	0	0	2	5	1	86	1	0
1205774	65	3	2011	1	3	3	0	0	2	0	0	2	4	1	91	1	0
1205809	68	2	2011	1	3	1	0	1	0	0	0	3	5	0	14	0	2
1205814	71	1	2011	0	3	3	0	0	2	0	0	2	5	1	80	1	0
1205824	68	3	2011	1	3	2	0	0	2	0	0	2	2	1	91	1	0
1205842	67	1	2011	1	3	1	0	0	0	1	0	2	5	1	91	1	0
1205852	67	1	2010	0	2	1	0	0	0	0	0	2	5	0	40	0	2
1205855	69	1	2011	0	2	3	0	0	2	0	0	3	1	1	69	1	0
1205942	80	1	2011	1	3	1	0	0	0	0	0	3	5	0	26	0	2
1205959	69	1	2011	1	2	2	0	0	0	0	0	1	5	1	89	1	0
1205964	69	1	2011	1	3	3	0	0	2	0	0	2	2	1	91	1	0
1206003	73	1	2011	1	2	2	0	0	2	0	0	3	1	1	89	1	0
1206024	68	3	2010	1	3	1	0	0	0	1	0	2	5	1	90	1	0
1206048	71	1	2011	1	3	2	0	0	2	0	0	2	2	1	92	1	0
1206091	71	1	2010	0	2	2	0	0	2	0	0	1	1	1	103	1	0
1206212	71	1	2011	1	3	1	0	0	0	1	0	2	5	1	84	1	0
1206231	74	1	2011	0	2	1	0	0	0	0	0	2	5	1	93	1	0
1206237	68	1	2011	1	2	1	0	0	0	1	0	2	5	1	93	1	0
1206268	69	3	2011	1	2	1	0	0	0	1	0	2	5	1	93	1	0
1206386	73	1	2011	0	3	2	0	0	0	0	0	2	5	1	92	1	0
1206396	65	1	2011	1	3	2	0	0	0	1	0	2	5	1	90	1	0
1206411	75	1	2011	1	3	2	0	0	0	1	0	3	5	1	33	0	2
1206414	68	1	2011	0	3	3	0	0	0	1	0	3	5	1	93	1	0
1206497	66	1	2011	0	3	1	0	0	0	1	0	2	5	1	92	1	0
1206508	67	3	2011	1	3	2	0	0	2	0	0	2	2	1	92	1	0
1206530	68	3	2011	1	3	2	0	0	0	1	0	2	5	1	95	1	0
1206536	72	1	2011	1	3	2	0	0	0	1	0	3	5	1	91	1	0
1206542	65	3	2011	0	3	2	0	0	2	0	0	3	2	1	95	1	0
1206546	67	1	2011	1	3	2	0	0	2	0	0	3	2	1	93	1	0
1206626	68	1	2011	0	2	1	0	0	0	0	0	3	5	1	94	1	0
1206670	74	3	2011	1	3	1	0	0	0	1	0	3	5	1	92	1	0
1206774	65	3	2011	1	2	1	0	0	0	1	0	2	5	1	93	1	0
1206801	65	1	2011	1	3	3	0	0	2	1	0	2	4	0	88	0	2
[truncated: 133,184 more rows]
